# Supplementary material for: Interspecific Signaling Between the Parasitic Plant and the Host Plants Regulate Xylem Vessel Cell Differentiation in Haustoria of Cuscuta campestris
Source: Front Plant Sci. 2020 Mar 13;11:193. doi: 10.3389/fpls.2020.00193 (PMC7082356; doi:10.3389/fpls.2020.00193)
Supplement: Supplementary file 3 [file DataSheet_3.xlsx]

## Sheet: シート1
	Supplementary Data 3. List of genes up-regulated at 87 hai (+/-) compared with 0 hai (-/-)
id	annotation
Cc000006	Secondary metabolism.phenolics.flavonoid synthesis and modification.flavons and flavonols.flavone synthase activities.type-I flavone synthase
Cc000012	Solute transport.carrier-mediated transport.DMT superfamily.UmamiT-type solute transporter
Cc000014	hypothetical protein
Cc000017	hypothetical protein
Cc000020	hypothetical protein
Cc000023	hypothetical protein
Cc000027	hypothetical protein
Cc000028	RNA biosynthesis.transcription factor families.WRKY transcription factor
Cc000032	hypothetical protein
Cc000034	Chromatin assembly and remodeling.histone modifications.histone lysine methylation/demethylation.JmjC group histone demethylase activities.KDM3-type histone demethylase
Cc000035	hypothetical protein
Cc000037	Cell wall.pectin.homogalacturonan.modification and degradation.pectin methylesterase
Cc000048	RNA biosynthesis.transcription factor families.WRKY transcription factor
Cc000049	RNA biosynthesis.transcription factor families.bHLH transcription factor
Cc000050	hypothetical protein
Cc000056	hypothetical protein
Cc000057	Protein modification.phosphorylation.TKL kinase superfamily.G-Lectin kinase families.SD-2 kinase
Cc000059	hypothetical protein
Cc000066	hypothetical protein
Cc000077	hypothetical protein
Cc000080	Solute transport.carrier-mediated transport.IT superfamily.putative silicon efflux transporter (LSI2-type)
Cc000094	hypothetical protein
Cc000099	Protein modification.phosphorylation.TKL kinase superfamily.LRR-X kinase families.LRR-Xb kinase
Cc000109	hypothetical protein
Cc000113	Cytoskeleton.cytoskeleton-nucleoskeleton linking.nuclear lamina.CRWN lamin-like protein
Cc000114	RNA biosynthesis.transcription factor families.AP2/ERF superfamily.AP2-type transcription factor
Cc000115	hypothetical protein
Cc000124	hypothetical protein
Cc000132	hypothetical protein
Cc000133	hypothetical protein
Cc000135	Protein modification.hydroxylation.prolyl hydroxylase
Cc000136	hypothetical protein
Cc000141	hypothetical protein
Cc000142	hypothetical protein
Cc000150	hypothetical protein
Cc000152	RNA biosynthesis.transcription factor families.WRKY transcription factor
Cc000158	hypothetical protein
Cc000160	Photosynthesis.photophosphorylation.photosystem II.photoprotection.non-photochemical quenching (NPQ).xanthophyll cycle.zeaxanthin epoxidase
Cc000161	hypothetical protein
Cc000162	hypothetical protein
Cc000163	RNA biosynthesis.transcription factor families.HSF (heat shock) transcription factor
Cc000164	hypothetical protein
Cc000166	Protein biosynthesis.aminoacyl-tRNA synthetase activities.valine-tRNA ligase
Cc000168	hypothetical protein
Cc000169	hypothetical protein
Cc000172	Protein modification.phosphorylation.CAMK kinase superfamily.CRK kinase
Cc000187	hypothetical protein
Cc000188	hypothetical protein
Cc000189	hypothetical protein
Cc000192	hypothetical protein
Cc000193	hypothetical protein
Cc000197	hypothetical protein
Cc000201	Chromatin assembly and remodeling.histone modifications.histone acetylation.CBP/p300 histone acetyltransferase
Cc000207	hypothetical protein
Cc000209	hypothetical protein
Cc000211	hypothetical protein
Cc000214	hypothetical protein
Cc000219	hypothetical protein
Cc000224	Polyamine metabolism.spermidine/spermine.synthesis.S-adenosyl methionine decarboxylase
Cc000228	hypothetical protein
Cc000230	Solute transport.carrier-mediated transport.APC superfamily.AAAP family.AAAP-type transporter
Cc000232	hypothetical protein
Cc000243	Phytohormones.brassinosteroid.synthesis.6-deoxocastasterone 6-oxidase
Cc000245	Cell wall.cellulose.synthesis.cellulose microfibrils and hemicellulose interaction.COB-type protein
Cc000251	Cell cycle.cytokinesis.preprophase microtubule organization.TON1-TRM-PP2A (TTP) preprophase band formation complex.TRM component
Cc000255	Carbohydrate metabolism.starch metabolism.degradation.hydrolysis and phosphorolysis.amylase activities.alpha amylase
Cc000270	hypothetical protein
Cc000278	RNA biosynthesis.transcription factor families.WRKY transcription factor
Cc000283	Solute transport.carrier-mediated transport.IT superfamily.phosphate transporter (PHO-type)
Cc000286	hypothetical protein
Cc000287	hypothetical protein
Cc000288	RNA biosynthesis.transcription factor families.NAC transcription factor
Cc000300	hypothetical protein
Cc000301	hypothetical protein
Cc000306	Redox homeostasis.chloroplast redox homeostasis.ferredoxin-dependent thioredoxin reductase (FTR) complex.beta subunit
Cc000312	hypothetical protein
Cc000323	hypothetical protein
Cc000334	hypothetical protein
Cc000339	Phytohormones.brassinosteroid.perception and signal transduction.GSK3-type protein kinase (BIN2)
Cc000343	Protein modification.phosphorylation.TKL kinase superfamily.DUF26 kinase
Cc000348	Lipid metabolism.lipid bodies-associated activities.oleosin
Cc000350	hypothetical protein
Cc000352	hypothetical protein
Cc000359	hypothetical protein
Cc000369	hypothetical protein
Cc000370	Cellular respiration.tricarboxylic acid cycle.succinate dehydrogenase complex.SDH2-type iron-sulphur component
Cc000373	hypothetical protein
Cc000376	hypothetical protein
Cc000379	RNA biosynthesis.transcription factor families.NAC transcription factor
Cc000386	Membrane vesicle trafficking.Coat protein I (COPI) coatomer machinery.ARF-GTPase-activating (ARF-GAP) activities.class II ARF-GAP protein
Cc000387	hypothetical protein
Cc000394	Solute transport.channel-mediated transport.channels.VIC superfamily.cyclic nucleotide-gated cation channel (CNGC-type)
Cc000395	hypothetical protein
Cc000400	hypothetical protein
Cc000405	Cell wall.cellulose.synthesis.cellulose microfibrils and hemicellulose interaction.COB-type protein
Cc000407	Cell wall.pectin.homogalacturonan.modification and degradation.pectin methylesterase
Cc000415	RNA biosynthesis.transcription factor families.GRAS transcription factor
Cc000418	hypothetical protein
Cc000419	hypothetical protein
Cc000420	hypothetical protein
Cc000424	hypothetical protein
Cc000426	hypothetical protein
Cc000427	hypothetical protein
Cc000429	hypothetical protein
Cc000432	hypothetical protein
Cc000435	Protein modification.phosphorylation.CAMK kinase superfamily.CDPK kinase
Cc000437	hypothetical protein
Cc000440	hypothetical protein
Cc000441	hypothetical protein
Cc000446	Protein degradation.peptide tagging.Small-Ubiquitin-like-Modifier (SUMO)-anchor modification (sumoylation).SUMO ubiquitin-fold protein
Cc000452	hypothetical protein
Cc000455	hypothetical protein
Cc000456	Cytoskeleton.microfilament network.actin polymerisation.fimbrin actin-crosslinking factor
Cc000458	Protein modification.N-linked glycosylation.complex N-glycan maturation.beta-1,2-xylosyltransferase
Cc000466	hypothetical protein
Cc000475	hypothetical protein
Cc000478	hypothetical protein
Cc000481	hypothetical protein
Cc000492	hypothetical protein
Cc000495	hypothetical protein
Cc000496	hypothetical protein
Cc000500	hypothetical protein
Cc000502	hypothetical protein
Cc000504	hypothetical protein
Cc000506	hypothetical protein
Cc000508	RNA biosynthesis.transcription factor families.WRKY transcription factor
Cc000513	hypothetical protein
Cc000515	hypothetical protein
Cc000517	hypothetical protein
Cc000519	hypothetical protein
Cc000523	Nutrient uptake.copper uptake.regulation.KIN17 copper homeostasis co-regulator
Cc000527	Nucleotide metabolism.pyrimidines.salvage pathway.bifunctional uridine kinase and uracil phosphoribosyltransferase
Cc000528	hypothetical protein
Cc000530	hypothetical protein
Cc000533	hypothetical protein
Cc000534	hypothetical protein
Cc000540	Protein modification.phosphorylation.TKL kinase superfamily.MAP3K-RAF kinase
Cc000551	Lipid metabolism.lipid transport.phospholipid transverse translocation.ALA-ALIS flippase complex.ALIS regulatory component
Cc000553	Protein translocation.nucleus.nucleocytoplasmic transport.nuclear pore complex (NPC).nuclear basket.NUA nucleoporin
Cc000555	hypothetical protein
Cc000556	hypothetical protein
Cc000568	hypothetical protein
Cc000574	hypothetical protein
Cc000580	RNA biosynthesis.transcription factor families.WRKY transcription factor
Cc000581	hypothetical protein
Cc000582	hypothetical protein
Cc000583	hypothetical protein
Cc000584	hypothetical protein
Cc000592	hypothetical protein
Cc000593	hypothetical protein
Cc000599	hypothetical protein
Cc000601	RNA biosynthesis.transcription factor families.MYB superfamily.MYB-related transcription factor
Cc000602	hypothetical protein
Cc000604	hypothetical protein
Cc000613	hypothetical protein
Cc000615	hypothetical protein
Cc000616	Protein degradation.peptide tagging.Ubiquitin (UBQ)-anchor addition (ubiquitylation).UBC-conjugating E2 protein
Cc000617	hypothetical protein
Cc000622	Protein modification.peptide maturation.endomembrane system.SPP signal peptidase
Cc000623	hypothetical protein
Cc000624	Protein modification.phosphorylation.TKL kinase superfamily.RLCK-IX kinase families.RLCK-IXb kinase
Cc000625	hypothetical protein
Cc000626	hypothetical protein
Cc000629	Multi-process regulatory mechanisms.Rop GTPase regulatory system.RopGEF guanine nucleotide exchange activities.PRONE-type exchange factor
Cc000632	Phytohormones.jasmonic acid.synthesis.acyl-CoA thioesterase
Cc000633	Solute transport.channel-mediated transport.channels.VCCN chloride anion channel
Cc000640	hypothetical protein
Cc000645	hypothetical protein
Cc000646	hypothetical protein
Cc000648	hypothetical protein
Cc000649	hypothetical protein
Cc000650	hypothetical protein
Cc000651	RNA biosynthesis.transcription factor families.LIM transcription factor
Cc000660	hypothetical protein
Cc000661	hypothetical protein
Cc000669	hypothetical protein
Cc000673	RNA biosynthesis.organelle machineries.transcription.mTERF transcription factor
Cc000683	hypothetical protein
Cc000684	hypothetical protein
Cc000685	hypothetical protein
Cc000687	hypothetical protein
Cc000688	Protein degradation.peptide tagging.Related-to-Ubiquitin (RUB/NEDD8)-anchor modification (neddylation).RUB deconjugation of neddylated cullin.COP9 signalosome complex.CSN1 component
Cc000699	hypothetical protein
Cc000702	hypothetical protein
Cc000705	hypothetical protein
Cc000709	hypothetical protein
Cc000714	hypothetical protein
Cc000716	Cytoskeleton.actin and tubulin folding.post-CCT Tubulin folding pathway.TFC tubulin folding cofactors.TFC-D cofactor
Cc000717	Solute transport.carrier-mediated transport.MFS superfamily.NRT1/PTR anion transporter
Cc000721	Cell wall.pectin.homogalacturonan.modification and degradation.pectin methylesterase
Cc000727	hypothetical protein
Cc000728	hypothetical protein
Cc000732	hypothetical protein
Cc000733	hypothetical protein
Cc000736	hypothetical protein
Cc000737	hypothetical protein
Cc000739	RNA biosynthesis.RNA polymerase II-dependent transcription.pre-initiation complex.TFIId basal transcription regulation complex.TAF7 component
Cc000742	hypothetical protein
Cc000749	hypothetical protein
Cc000757	hypothetical protein
Cc000762	RNA biosynthesis.transcription factor families.HB (Homeobox) superfamily.HD-ZIP I/II transcription factor
Cc000772	hypothetical protein
Cc000778	hypothetical protein
Cc000788	Solute transport.carrier-mediated transport.DMT superfamily.PUP organic cation transporter
Cc000791	Membrane vesicle trafficking.clathrin coated vesicle (CCV) machinery.CCV plasma membrane detachment.DRP1-type dynamin
Cc000793	Protein biosynthesis.aminoacyl-tRNA synthetase activities.methionine-tRNA ligase
Cc000795	Cell wall.cutin and suberin.cuticular lipid formation.alkane-forming pathway.CER1-CER3 alkane-forming complex.CER1 aldehyde decarbonylase component
Cc000800	Solute transport.primary active transport.ABC superfamily.ABC1 family.subfamily ABCC transporter
Cc000803	hypothetical protein
Cc000804	Solute transport.carrier-mediated transport.MFS superfamily.NRT1/PTR anion transporter
Cc000807	Phytohormones.brassinosteroid.perception and signal transduction.receptor complex.BSK-type signaling kinase
Cc000820	hypothetical protein
Cc000821	hypothetical protein
Cc000823	RNA biosynthesis.transcription factor families.bHLH transcription factor
Cc000830	hypothetical protein
Cc000832	hypothetical protein
Cc000834	Chromatin assembly and remodeling.histone modifications.histone ubiquitination.PRC1 histone mono-ubiquitination complex.Pc-type LHP1 modification reader component
Cc000836	hypothetical protein
Cc000838	hypothetical protein
Cc000840	hypothetical protein
Cc000844	hypothetical protein
Cc000846	hypothetical protein
Cc000847	hypothetical protein
Cc000848	Protein degradation.peptide tagging.Ubiquitin (UBQ)-anchor addition (ubiquitylation).UBQ-ligase E3 activities.RING-domain E3 ligase activities.RING-H2-type E3 ligase
Cc000849	hypothetical protein
Cc000855	hypothetical protein
Cc000856	Cell wall.callose.callose synthase
Cc000857	RNA biosynthesis.transcription factor families.HB (Homeobox) superfamily.HD-ZIP I/II transcription factor
Cc000860	hypothetical protein
Cc000865	hypothetical protein
Cc000869	hypothetical protein
Cc000870	hypothetical protein
Cc000873	hypothetical protein
Cc000877	hypothetical protein
Cc000882	hypothetical protein
Cc000891	RNA biosynthesis.transcription factor families.C3H zinc finger transcription factor
Cc000893	hypothetical protein
Cc000897	hypothetical protein
Cc000898	hypothetical protein
Cc000899	hypothetical protein
Cc000901	hypothetical protein
Cc000905	Solute transport.carrier-mediated transport.ZIP family.metal cation transporter (ZIP13-type)
Cc000908	hypothetical protein
Cc000909	hypothetical protein
Cc000913	Solute transport.carrier-mediated transport.OPT family.oligopeptide transporter (OPT-type)
Cc000935	hypothetical protein
Cc000937	hypothetical protein
Cc000939	hypothetical protein
Cc000940	hypothetical protein
Cc000941	hypothetical protein
Cc000952	hypothetical protein
Cc000953	Protein degradation.peptidase families.metallopeptidase activities.FtsH endopeptidase activities.FtsH plastidial protease complexes.FtsH7/9 component
Cc000956	Solute transport.carrier-mediated transport.MFS superfamily.PHT4 phosphate transporter
Cc000957	hypothetical protein
Cc000968	hypothetical protein
Cc000969	Lipid metabolism.lipid degradation.phospholipase activities.phospholipase C activities.PI-PLC-type phospholipase C
Cc000973	hypothetical protein
Cc000974	hypothetical protein
Cc000984	hypothetical protein
Cc000993	hypothetical protein
Cc000997	hypothetical protein
Cc000998	RNA biosynthesis.transcription factor families.OFP transcription factor
Cc000999	Protein modification.phosphorylation.STE kinase superfamily.MAP3K-WNK kinase
Cc001001	hypothetical protein
Cc001013	RNA biosynthesis.transcription factor families.C2C2 superfamily.GATA transcription factor
Cc001021	Protein degradation.peptide tagging.Membrane-anchored-Ubiquitin (MUB)-anchor addition.UBC-subclass-6 conjugation E2 protein
Cc001026	Protein modification.phosphorylation.TKL kinase superfamily.LRR-VIII kinase families.LRR-VIII-1 kinase
Cc001037	hypothetical protein
Cc001039	Solute transport.carrier-mediated transport.MFS superfamily.PHT1 phosphate transporter
Cc001040	hypothetical protein
Cc001042	hypothetical protein
Cc001047	hypothetical protein
Cc001054	hypothetical protein
Cc001060	hypothetical protein
Cc001062	hypothetical protein
Cc001065	hypothetical protein
Cc001066	hypothetical protein
Cc001072	Chromatin assembly and remodeling.histones.H2B-type histone
Cc001084	hypothetical protein
Cc001086	hypothetical protein
Cc001103	RNA processing.mRNA decay.mRNA deadenylation.CCR4-NOT complex.NOT4 component
Cc001122	hypothetical protein
Cc001137	hypothetical protein
Cc001142	hypothetical protein
Cc001144	RNA biosynthesis.transcription factor families.C2H2 zinc finger transcription factor
Cc001148	RNA biosynthesis.transcription factor families.C2H2 zinc finger transcription factor
Cc001156	Solute transport.channel-mediated transport.channels.VIC superfamily.voltage-gated potassium cation channel (AKT/SKOR/GORK-type)
Cc001169	hypothetical protein
Cc001170	hypothetical protein
Cc001175	hypothetical protein
Cc001181	Solute transport.carrier-mediated transport.MFS superfamily.PHT1 phosphate transporter
Cc001182	hypothetical protein
Cc001183	hypothetical protein
Cc001186	hypothetical protein
Cc001187	RNA biosynthesis.transcription factor families.MYB superfamily.MYB-related transcription factor
Cc001188	hypothetical protein
Cc001199	hypothetical protein
Cc001211	hypothetical protein
Cc001213	hypothetical protein
Cc001216	hypothetical protein
Cc001220	hypothetical protein
Cc001224	hypothetical protein
Cc001225	RNA processing.RNA modification.pseudouridylation.TruA-type tRNA pseudouridine synthase
Cc001226	RNA processing.RNA modification.pseudouridylation.TruA-type tRNA pseudouridine synthase
Cc001227	hypothetical protein
Cc001242	hypothetical protein
Cc001248	hypothetical protein
Cc001251	Protein degradation.peptide tagging.Ubiquitin (UBQ)-anchor addition (ubiquitylation).UBQ-ligase E3 activities.Cullin-based ubiquitylation complexes.SKP1-CUL1-FBX (SCF) E3 ligase complexes.F-BOX substrate adaptor components.ADO component
Cc001256	hypothetical protein
Cc001257	Protein modification.dephosphorylation.serine/threonine protein phosphatase superfamily.PPM/PP2C Mn/Mg-dependent phosphatase families.clade A phosphatase
Cc001263	hypothetical protein
Cc001264	hypothetical protein
Cc001271	Coenzyme metabolism.tetrahydrofolate synthesis.folyl-polyglutamate synthetase
Cc001272	hypothetical protein
Cc001280	hypothetical protein
Cc001292	hypothetical protein
Cc001297	hypothetical protein
Cc001300	hypothetical protein
Cc001302	hypothetical protein
Cc001308	Phytohormones.brassinosteroid.synthesis.steroid 3-dehydrogenase (CPD)
Cc001311	Protein modification.phosphorylation.TKL kinase superfamily.Crinkly-like kinase
Cc001312	hypothetical protein
Cc001313	Protein modification.phosphorylation.CMGC kinase superfamily.DYRK kinase
Cc001314	RNA biosynthesis.transcription factor families.C3H zinc finger transcription factor
Cc001319	hypothetical protein
Cc001320	hypothetical protein
Cc001324	hypothetical protein
Cc001325	hypothetical protein
Cc001328	RNA biosynthesis.transcription factor families.Trihelix transcription factor
Cc001332	RNA biosynthesis.transcription factor families.AP2/ERF superfamily.DREB-type transcription factor
Cc001337	Chromatin assembly and remodeling.histone modifications.histone lysine methylation/demethylation.JmjC group histone demethylase activities.KDM3-type histone demethylase
Cc001338	hypothetical protein
Cc001339	hypothetical protein
Cc001341	hypothetical protein
Cc001342	hypothetical protein
Cc001346	hypothetical protein
Cc001350	hypothetical protein
Cc001353	hypothetical protein
Cc001372	hypothetical protein
Cc001373	hypothetical protein
Cc001374	RNA biosynthesis.transcription factor families.AP2/ERF superfamily.ERF-type transcription factor
Cc001375	hypothetical protein
Cc001376	hypothetical protein
Cc001377	Lipid metabolism.sphingolipid metabolism.ceramide kinase
Cc001379	hypothetical protein
Cc001383	RNA processing.RNA splicing.U2-type-intron-specific major spliceosome.U2 small nuclear ribonucleoprotein particle (snRNP).SF1 pre-mRNA splicing factor
Cc001385	hypothetical protein
Cc001389	Protein degradation.peptide tagging.Ubiquitin (UBQ)-anchor addition (ubiquitylation).UBQ-ligase E3 activities.RING-domain E3 ligase activities.RING-H2-type E3 ligase
Cc001394	hypothetical protein
Cc001410	Carbohydrate metabolism.sorbitol metabolism.sorbitol dehydrogenase
Cc001422	hypothetical protein
Cc001423	hypothetical protein
Cc001428	Protein degradation.peptide tagging.Ubiquitin (UBQ)-anchor addition (ubiquitylation).UBQ-ligase E3 activities.RING-domain E3 ligase activities.RING-HCa-type E3 ligase
Cc001429	RNA biosynthesis.transcription factor families.HSF (heat shock) transcription factor
Cc001432	DNA damage response.DNA repair mechanisms.mismatch repair (MMR).MSH2-x mismatch repair heterodimers.MSH3 component
Cc001436	hypothetical protein
Cc001443	hypothetical protein
Cc001444	hypothetical protein
Cc001445	Protein modification.peptide maturation.endomembrane system.SPP signal peptidase
Cc001447	hypothetical protein
Cc001450	Protein modification.phosphorylation.STE kinase superfamily.MAP3K-MEKK kinase
Cc001453	RNA biosynthesis.transcription factor families.GRAS transcription factor
Cc001454	hypothetical protein
Cc001458	Environmental stimuli response.systemic acquired resistance (SAR).pipecolic acid biosynthesis.SARD4 cyclodeaminase
Cc001459	hypothetical protein
Cc001461	Solute transport.channel-mediated transport.channels.SLAC anion channel
Cc001477	Solute transport.carrier-mediated transport.MC-type solute transporter
Cc001479	Solute transport.carrier-mediated transport.TOC superfamily.SWEET sugar efflux transporter
Cc001486	Phytohormones.abscisic acid.perception and signaling.PYR/PYL-receptor.cytoplasm-localized receptor complex.PYL/RCAR-type regulatory component
Cc001488	hypothetical protein
Cc001491	hypothetical protein
Cc001497	hypothetical protein
Cc001506	hypothetical protein
Cc001508	hypothetical protein
Cc001509	hypothetical protein
Cc001510	hypothetical protein
Cc001511	hypothetical protein
Cc001513	RNA processing.ribonuclease activities.RNase Z endoribonuclease
Cc001515	hypothetical protein
Cc001517	hypothetical protein
Cc001518	Phytohormones.auxin.synthesis.indole-3-pyruvic acid (IPyA) pathway.YUCCA-type flavin monooxygenase
Cc001519	hypothetical protein
Cc001520	hypothetical protein
Cc001521	hypothetical protein
Cc001523	Cytoskeleton.microfilament network.myosin microfilament-based motor protein activities.MyoB myosin receptor
Cc001526	hypothetical protein
Cc001527	hypothetical protein
Cc001535	hypothetical protein
Cc001536	Protein degradation.peptidase families.aspartic-type peptidase activities.pepsin-type protease
Cc001537	Coenzyme metabolism.NAD/NADP biosynthesis.de-novo pathway.quinolinate phosphoribosyl transferase
Cc001538	hypothetical protein
Cc001539	hypothetical protein
Cc001543	hypothetical protein
Cc001548	Protein modification.disulfide bond formation.apoplast.atypical quiescin sulfhydryl oxidase (QSOX)
Cc001549	hypothetical protein
Cc001550	hypothetical protein
Cc001551	Membrane vesicle trafficking.endomembrane trafficking.protein recycling.deubiquitination.BRO1 deubiquitinase recruiting protein
Cc001553	hypothetical protein
Cc001569	Lipid metabolism.glycerolipid synthesis.phosphatidylserine.base-exchange pathway.base-exchange-type phosphatidylserine synthase
Cc001570	hypothetical protein
Cc001571	hypothetical protein
Cc001572	hypothetical protein
Cc001581	Protein modification.phosphorylation.TKL kinase superfamily.LRK10-1-like kinase
Cc001582	Protein modification.dephosphorylation.serine/threonine protein phosphatase superfamily.PPM/PP2C Mn/Mg-dependent phosphatase families.clade H phosphatase
Cc001584	hypothetical protein
Cc001585	hypothetical protein
Cc001589	RNA biosynthesis.transcription factor families.bHLH transcription factor
Cc001594	RNA biosynthesis.transcription factor families.C2C2 superfamily.BBX/CONSTANS transcription factor
Cc001595	RNA biosynthesis.transcription factor families.AP2/ERF superfamily.ERF-type transcription factor
Cc001597	RNA biosynthesis.transcription factor families.AP2/ERF superfamily.ERF-type transcription factor
Cc001601	Lipid metabolism.sphingolipid metabolism.sphingosine transfer protein
Cc001605	hypothetical protein
Cc001606	hypothetical protein
Cc001608	Protein modification.phosphorylation.TKL kinase superfamily.G-Lectin kinase families.SD-1 kinase
Cc001611	hypothetical protein
Cc001613	Phytohormones.brassinosteroid.perception and signal transduction.receptor complex.SERK-type co-receptor kinase (BAK)
Cc001619	Multi-process regulatory mechanisms.circadian clock.evening element regulation.LNK transcriptional factor
Cc001620	hypothetical protein
Cc001621	hypothetical protein
Cc001622	RNA biosynthesis.transcription factor families.CAMTA transcription factor
Cc001624	hypothetical protein
Cc001625	hypothetical protein
Cc001628	Amino acid metabolism.biosynthesis.shikimate family.shikimate pathway.3-deoxy-D-arabino-heptulosonate 7-phosphate (DAHP) synthase
Cc001644	hypothetical protein
Cc001645	Solute transport.channel-mediated transport.channels.CorA family.CorA metal cation transporter
Cc001647	hypothetical protein
Cc001648	hypothetical protein
Cc001655	hypothetical protein
Cc001659	RNA biosynthesis.transcription factor families.MYB superfamily.MYB-related transcription factor
Cc001660	hypothetical protein
Cc001661	DNA damage response.DNA repair polymerase activities.DNA polymerase kappa (POLK)
Cc001662	hypothetical protein
Cc001664	hypothetical protein
Cc001665	hypothetical protein
Cc001668	RNA biosynthesis.transcription factor families.C2H2 zinc finger transcription factor
Cc001671	hypothetical protein
Cc001672	hypothetical protein
Cc001674	Protein modification.dephosphorylation.serine/threonine protein phosphatase superfamily.PPM/PP2C Mn/Mg-dependent phosphatase families.clade D phosphatase
Cc001676	Phytohormones.auxin.conjugation and degradation.indole-3-acetic acid-amido synthetase
Cc001678	RNA biosynthesis.transcription factor families.HB (Homeobox) superfamily.PHD transcription factor
Cc001680	Cell wall.hemicellulose.xyloglucan.modification and degradation.1,2-alpha-fucosidase
Cc001690	hypothetical protein
Cc001691	Secondary metabolism.phenolics.flavonoid synthesis and modification.flavonoid glycosylation.flavonol 3-O-glycosyltransferase
Cc001692	Secondary metabolism.phenolics.flavonoid synthesis and modification.flavonoid glycosylation.flavonol 3-O-glycosyltransferase
Cc001694	Protein degradation.ER-associated protein degradation (ERAD) machinery.Doa10 ubiquitin ligase component
Cc001697	Protein degradation.peptide tagging.Ubiquitin (UBQ)-anchor addition (ubiquitylation).UBQ-ligase E3 activities.RING-domain E3 ligase activities.RING-H2-type E3 ligase
Cc001699	hypothetical protein
Cc001702	Nutrient uptake.nitrogen assimilation.nitrate assimilation.nitrite reductase
Cc001703	RNA biosynthesis.transcription factor families.AP2/ERF superfamily.ERF-type transcription factor
Cc001711	hypothetical protein
Cc001712	hypothetical protein
Cc001713	hypothetical protein
Cc001714	Protein modification.phosphorylation.CAMK kinase superfamily.CRK kinase
Cc001723	hypothetical protein
Cc001725	Protein modification.phosphorylation.atypical kinase families.PIKK kinase
Cc001726	hypothetical protein
Cc001729	hypothetical protein
Cc001732	Cytoskeleton.cytoskeleton-plasma membrane-cell wall interface.AT14a integrin-like protein
Cc001733	hypothetical protein
Cc001734	Solute transport.carrier-mediated transport.MFS superfamily.SP family.polyol/monosaccharide transporter (PLT-type)
Cc001735	Solute transport.carrier-mediated transport.MFS superfamily.SP family.polyol/monosaccharide transporter (PLT-type)
Cc001741	hypothetical protein
Cc001748	hypothetical protein
Cc001749	hypothetical protein
Cc001750	hypothetical protein
Cc001751	hypothetical protein
Cc001753	hypothetical protein
Cc001754	hypothetical protein
Cc001757	Protein degradation.peptide tagging.Small-Ubiquitin-like-Modifier (SUMO)-anchor modification (sumoylation).SUMO activating E1 complex.large component (SAE2)
Cc001760	RNA biosynthesis.transcription factor families.SRS transcription factor
Cc001766	hypothetical protein
Cc001769	hypothetical protein
Cc001773	RNA biosynthesis.transcription factor families.BBR/BPC transcription factor
Cc001784	hypothetical protein
Cc001785	RNA biosynthesis.transcription factor families.bHLH transcription factor
Cc001798	hypothetical protein
Cc001799	hypothetical protein
Cc001801	Protein degradation.peptide tagging.Ubiquitin (UBQ)-anchor addition (ubiquitylation).UBQ-ligase E3 activities.HECT E3 monomeric ligase
Cc001811	hypothetical protein
Cc001812	hypothetical protein
Cc001814	Solute transport.carrier-mediated transport.MFS superfamily.DHA-1 family.putative metal cation transporter (TCR-type)
Cc001817	Solute transport.carrier-mediated transport.APC superfamily.AAAP family.amino acid transporter (LHT-type)
Cc001818	Solute transport.carrier-mediated transport.MFS superfamily.DHA-1 family.putative metal cation transporter (TCR-type)
Cc001819	hypothetical protein
Cc001820	hypothetical protein
Cc001822	Solute transport.carrier-mediated transport.APC superfamily.AAAP family.amino acid transporter (LHT-type)
Cc001825	Cell wall.cell wall proteins.expansins.alpha-like-type expansin
Cc001830	Protein modification.phosphorylation.TKL kinase superfamily.RLCK-VII kinase families.RLCK-VIIa kinase
Cc001834	hypothetical protein
Cc001838	RNA biosynthesis.transcription factor families.C2C2 superfamily.DOF transcription factor
Cc001839	hypothetical protein
Cc001842	Protein modification.phosphorylation.STE kinase superfamily.MAP3K-WNK kinase
Cc001852	hypothetical protein
Cc001868	hypothetical protein
Cc001870	hypothetical protein
Cc001872	hypothetical protein
Cc001877	hypothetical protein
Cc001883	hypothetical protein
Cc001888	hypothetical protein
Cc001889	hypothetical protein
Cc001890	hypothetical protein
Cc001899	hypothetical protein
Cc001903	hypothetical protein
Cc001904	hypothetical protein
Cc001907	hypothetical protein
Cc001912	RNA biosynthesis.transcription factor families.WRKY transcription factor
Cc001913	hypothetical protein
Cc001916	hypothetical protein
Cc001945	hypothetical protein
Cc001952	Phytohormones.gibberellin.conjugation and degradation.gibberellin 2-oxidase
Cc001953	hypothetical protein
Cc001960	hypothetical protein
Cc001962	hypothetical protein
Cc001964	hypothetical protein
Cc001967	hypothetical protein
Cc001973	hypothetical protein
Cc001978	Protein modification.phosphorylation.TKL kinase superfamily.LRR-VIII kinase families.LRR-VIII-2 kinase
Cc002015	hypothetical protein
Cc002018	hypothetical protein
Cc002032	DNA damage response.BRCA1窶釘ARD1 DNA-damage response heterodimer.BRCA1|BARD1 component
Cc002040	hypothetical protein
Cc002044	hypothetical protein
Cc002052	hypothetical protein
Cc002053	Nutrient uptake.nitrogen assimilation.glutamate deamination.glutamate dehydrogenase
Cc002067	hypothetical protein
Cc002075	hypothetical protein
Cc002076	hypothetical protein
Cc002077	Amino acid metabolism.biosynthesis.shikimate family.phenylalanine and tyrosine.chorismate mutase
Cc002079	hypothetical protein
Cc002082	hypothetical protein
Cc002083	hypothetical protein
Cc002085	hypothetical protein
Cc002086	Solute transport.carrier-mediated transport.CPA superfamily.CPA-1 family.proton:lithium/sodium cation antiporter (SOS1-type)
Cc002087	hypothetical protein
Cc002088	hypothetical protein
Cc002089	hypothetical protein
Cc002090	hypothetical protein
Cc002092	hypothetical protein
Cc002093	Cell cycle.mitosis and meiosis.metaphase to anaphase transition.Anaphase-Promoting Complex/Cyclosome (APC/C)-dependent ubiquitination.APC/C E3 ubiquitin ligase complex.catalytic core subcomplex.APC10 component
Cc002094	hypothetical protein
Cc002096	hypothetical protein
Cc002106	hypothetical protein
Cc002109	hypothetical protein
Cc002110	hypothetical protein
Cc002125	hypothetical protein
Cc002132	Coenzyme metabolism.iron-sulfur cluster assembly machineries.cytosolic CIA system.transfer phase.CIA1 component
Cc002137	RNA biosynthesis.RNA polymerase II-dependent transcription.pre-initiation complex.TFIId basal transcription regulation complex.TAF12 component
Cc002146	hypothetical protein
Cc002150	RNA biosynthesis.transcription factor families.HSF (heat shock) transcription factor
Cc002160	Protein degradation.peptide tagging.Ubiquitin (UBQ)-anchor addition (ubiquitylation).UBQ-ligase E3 activities.HECT E3 monomeric ligase
Cc002161	Solute transport.carrier-mediated transport.TOC superfamily.TSUP transport protein
Cc002166	Cell wall.pectin.homogalacturonan.modification and degradation.pectin methylesterase
Cc002167	hypothetical protein
Cc002173	Cell cycle.regulation.cyclin-dependent kinase inhibitor activities.KRP/ICK-type inhibitor
Cc002179	hypothetical protein
Cc002181	hypothetical protein
Cc002182	hypothetical protein
Cc002183	hypothetical protein
Cc002188	hypothetical protein
Cc002190	RNA processing.messenger ribonucleoprotein particle (mRNP).mRNP export.TREX-2 mRNP trafficking complex.GANP/SAC3 scaffold component
Cc002191	hypothetical protein
Cc002197	hypothetical protein
Cc002203	hypothetical protein
Cc002205	RNA biosynthesis.transcription factor families.bHLH transcription factor
Cc002206	Protein degradation.peptidase families.aspartic-type peptidase activities.pepsin-type protease
Cc002207	RNA biosynthesis.transcription factor families.NF-Y transcription factor complex.NF-YC component
Cc002214	hypothetical protein
Cc002223	Cell wall.cell wall proteins.hydroxyproline-rich glycoproteins.arabinogalactan proteins (AGPs).glycoproteins.xylogen-type arabinogalactan protein
Cc002224	hypothetical protein
Cc002225	Protein degradation.peptide tagging.Small-Ubiquitin-like-Modifier (SUMO)-anchor modification (sumoylation).SUMO maturation.ULP2 protease
Cc002230	Phytohormones.abscisic acid.perception and signaling.signal transducer (AIP2)
Cc002234	hypothetical protein
Cc002241	Protein modification.phosphorylation.TKL kinase superfamily.MLK kinase families.MLK-II kinase
Cc002243	hypothetical protein
Cc002246	hypothetical protein
Cc002253	hypothetical protein
Cc002260	hypothetical protein
Cc002265	Protein degradation.peptidase families.metallopeptidase activities.FtsH endopeptidase activities.FtsH mitochondrial protease complexes.FtsH4/11 component
Cc002269	hypothetical protein
Cc002281	hypothetical protein
Cc002284	Protein degradation.peptide tagging.Ubiquitin (UBQ)-anchor addition (ubiquitylation).UBQ-ligase E3 activities.RING-domain E3 ligase activities.RING-HCa-type E3 ligase
Cc002286	hypothetical protein
Cc002290	hypothetical protein
Cc002297	hypothetical protein
Cc002304	hypothetical protein
Cc002314	Photosynthesis.CAM/C4 photosynthesis.phosphoenolpyruvate (PEP) carboxylase activity.regulation.PEP carboxylase kinase
Cc002317	hypothetical protein
Cc002318	hypothetical protein
Cc002321	hypothetical protein
Cc002330	Chromatin assembly and remodeling.histone modifications.histone lysine methylation/demethylation.JmjC group histone demethylase activities.PKDM7-type histone demethylase
Cc002332	hypothetical protein
Cc002333	Coenzyme metabolism.iron-sulfur cluster assembly machineries.plastidial SUF system.assembly phase.NFS2 cysteine desulfurase component
Cc002336	hypothetical protein
Cc002342	Solute transport.primary active transport.ABC superfamily.ABC2 family.subfamily ABCG transporter
Cc002343	Solute transport.primary active transport.ABC superfamily.ABC2 family.subfamily ABCG transporter
Cc002344	Solute transport.primary active transport.ABC superfamily.ABC2 family.subfamily ABCG transporter
Cc002346	Protein modification.phosphorylation.TKL kinase superfamily.CrlRLK1 kinase
Cc002347	hypothetical protein
Cc002353	hypothetical protein
Cc002355	hypothetical protein
Cc002359	hypothetical protein
Cc002362	hypothetical protein
Cc002365	hypothetical protein
Cc002368	hypothetical protein
Cc002370	hypothetical protein
Cc002379	hypothetical protein
Cc002382	hypothetical protein
Cc002383	Protein modification.phosphorylation.TKL kinase superfamily.RLCK-VII kinase families.RLCK-VIIa kinase
Cc002384	Protein degradation.26S proteasome.regulation.PTRE1 regulator
Cc002394	RNA biosynthesis.transcription factor families.GRAS transcription factor
Cc002397	Protein degradation.peptidase families.aspartic-type peptidase activities.pepsin-type protease
Cc002400	hypothetical protein
Cc002401	hypothetical protein
Cc002402	hypothetical protein
Cc002406	Protein modification.dephosphorylation.serine/threonine protein phosphatase superfamily.PPM/PP2C Mn/Mg-dependent phosphatase families.clade A phosphatase
Cc002408	Protein modification.phosphorylation.TKL kinase superfamily.WAK/WAKL kinase
Cc002411	RNA processing.RNA splicing.U2-type-intron-specific major spliceosome.U4/U6 small nuclear ribonucleoprotein particle (snRNP).PRPF4 snRNP component
Cc002412	hypothetical protein
Cc002413	Solute transport.carrier-mediated transport.MFS superfamily.NRT1/PTR anion transporter
Cc002425	Protein degradation.peptide tagging.Ubiquitin (UBQ)-anchor addition (ubiquitylation).UBQ-ligase E3 activities.RING-domain E3 ligase activities.RING-H2-type E3 ligase
Cc002427	hypothetical protein
Cc002429	hypothetical protein
Cc002430	hypothetical protein
Cc002431	hypothetical protein
Cc002432	hypothetical protein
Cc002438	hypothetical protein
Cc002440	Protein degradation.N-end rule pathway of targeted proteolysis.N-terminal modification.arginyl-tRNA-protein transferase (ATE)
Cc002441	hypothetical protein
Cc002442	hypothetical protein
Cc002443	hypothetical protein
Cc002456	hypothetical protein
Cc002464	hypothetical protein
Cc002465	hypothetical protein
Cc002467	Phytohormones.abscisic acid.perception and signaling.PYR/PYL-receptor.cytoplasm-localized receptor complex.PYL/RCAR-type regulatory component
Cc002468	RNA biosynthesis.RNA polymerase IV-dependent siRNA biogenesis.CLSY RDR2-polymerase accessory protein
Cc002471	hypothetical protein
Cc002472	hypothetical protein
Cc002475	hypothetical protein
Cc002476	hypothetical protein
Cc002477	hypothetical protein
Cc002487	hypothetical protein
Cc002488	hypothetical protein
Cc002491	hypothetical protein
Cc002492	hypothetical protein
Cc002499	RNA biosynthesis.RNA polymerase II-dependent transcription.MEDIATOR transcription co-activator complex.other.MED34 component
Cc002502	hypothetical protein
Cc002503	Chromatin assembly and remodeling.chromatin remodeling complexes.ATPase core components.SSO1653-like group.SHPRH chromatin remodeling factor
Cc002509	hypothetical protein
Cc002513	hypothetical protein
Cc002515	hypothetical protein
Cc002519	hypothetical protein
Cc002527	hypothetical protein
Cc002528	hypothetical protein
Cc002531	hypothetical protein
Cc002540	RNA biosynthesis.transcription factor families.AP2/ERF superfamily.ERF-type transcription factor
Cc002541	RNA biosynthesis.transcription factor families.AP2/ERF superfamily.ERF-type transcription factor
Cc002542	Lipid metabolism.lipid bodies-associated activities.oleosin
Cc002552	hypothetical protein
Cc002553	hypothetical protein
Cc002566	hypothetical protein
Cc002567	hypothetical protein
Cc002568	hypothetical protein
Cc002570	hypothetical protein
Cc002576	hypothetical protein
Cc002595	RNA biosynthesis.transcription factor families.MADS box transcription factor
Cc002598	Protein modification.phosphorylation.CAMK kinase superfamily.PEPRK kinase
Cc002607	hypothetical protein
Cc002621	Amino acid metabolism.degradation.branched-chain amino acid.isovaleryl-CoA-dehydrogenase
Cc002624	Protein translocation.endoplasmic reticulum.co-translational insertion system.Sec61 subcomplex.beta subunit
Cc002625	hypothetical protein
Cc002629	hypothetical protein
Cc002632	hypothetical protein
Cc002636	hypothetical protein
Cc002644	hypothetical protein
Cc002649	hypothetical protein
Cc002653	hypothetical protein
Cc002675	hypothetical protein
Cc002682	hypothetical protein
Cc002693	Photosynthesis.photorespiration.glycolate oxidase
Cc002694	RNA biosynthesis.transcription factor families.TIFY transcription factor
Cc002697	hypothetical protein
Cc002707	hypothetical protein
Cc002711	hypothetical protein
Cc002723	hypothetical protein
Cc002734	hypothetical protein
Cc002735	hypothetical protein
Cc002736	hypothetical protein
Cc002739	RNA biosynthesis.transcription factor families.MADS box transcription factor
Cc002741	hypothetical protein
Cc002743	hypothetical protein
Cc002744	Protein modification.phosphorylation.TKL kinase superfamily.LRR-VIII kinase families.LRR-VIII-2 kinase
Cc002746	hypothetical protein
Cc002749	hypothetical protein
Cc002754	RNA biosynthesis.transcription factor families.WRKY transcription factor
Cc002755	hypothetical protein
Cc002759	hypothetical protein
Cc002760	Protein modification.phosphorylation.CAMK kinase superfamily.SNF1-related SnRK3 kinase
Cc002761	hypothetical protein
Cc002764	RNA biosynthesis.transcription factor families.C2C2 superfamily.DOF transcription factor
Cc002767	hypothetical protein
Cc002768	hypothetical protein
Cc002770	Lipid metabolism.lipid degradation.phospholipase activities.phospholipase A1 activities.PC-PLA1-type phospholipase A1
Cc002771	hypothetical protein
Cc002772	hypothetical protein
Cc002774	hypothetical protein
Cc002776	hypothetical protein
Cc002777	hypothetical protein
Cc002778	RNA biosynthesis.transcription factor families.HB (Homeobox) superfamily.WOX transcription factor
Cc002779	hypothetical protein
Cc002785	hypothetical protein
Cc002801	hypothetical protein
Cc002802	Nutrient uptake.phosphorus assimilation.phosphate signalling.PHO2 ubiquitin-conjugating E2 protein
Cc002806	hypothetical protein
Cc002813	hypothetical protein
Cc002814	Chromatin assembly and remodeling.chromatin remodeling complexes.ATPase core components.Rad5/16-like group.Rad5/16 chromatin remodeling factor
Cc002815	Chromatin assembly and remodeling.histone modifications.histone lysine methylation/demethylation.JmjC group histone demethylase activities.KDM3-type histone demethylase
Cc002816	RNA biosynthesis.transcription factor families.MYB superfamily.MYB-related transcription factor
Cc002820	hypothetical protein
Cc002830	hypothetical protein
Cc002832	hypothetical protein
Cc002835	Protein modification.phosphorylation.TKL kinase superfamily.G-Lectin kinase families.SD-1 kinase
Cc002836	Protein modification.phosphorylation.TKL kinase superfamily.G-Lectin kinase families.SD-1 kinase
Cc002842	hypothetical protein
Cc002843	hypothetical protein
Cc002848	hypothetical protein
Cc002849	hypothetical protein
Cc002863	hypothetical protein
Cc002873	RNA biosynthesis.transcription factor families.WRKY transcription factor
Cc002876	hypothetical protein
Cc002879	RNA biosynthesis.transcription factor families.WRKY transcription factor
Cc002885	hypothetical protein
Cc002891	hypothetical protein
Cc002892	hypothetical protein
Cc002893	hypothetical protein
Cc002898	hypothetical protein
Cc002901	RNA processing.RNA splicing.U2-type-intron-specific major spliceosome.U2 small nuclear ribonucleoprotein particle (snRNP).SPF30 pre-mRNA splicing factor
Cc002909	hypothetical protein
Cc002912	hypothetical protein
Cc002917	hypothetical protein
Cc002934	hypothetical protein
Cc002935	hypothetical protein
Cc002938	Protein degradation.peptidase families.serine-type peptidase activities.Rhomboid protease
Cc002940	hypothetical protein
Cc002946	hypothetical protein
Cc002948	hypothetical protein
Cc002967	RNA biosynthesis.transcription factor families.NAC transcription factor
Cc002969	Cell wall.cell wall proteins.hydroxyproline-rich glycoproteins.arabinogalactan proteins (AGPs).glycoproteins.xylogen-type arabinogalactan protein
Cc002971	hypothetical protein
Cc002973	Protein modification.dephosphorylation.serine/threonine protein phosphatase superfamily.PPM/PP2C Mn/Mg-dependent phosphatase families.clade F phosphatase
Cc002976	hypothetical protein
Cc002979	hypothetical protein
Cc002981	hypothetical protein
Cc002982	hypothetical protein
Cc002983	hypothetical protein
Cc002985	hypothetical protein
Cc002986	RNA biosynthesis.transcription factor families.bHLH transcription factor
Cc002992	hypothetical protein
Cc002995	hypothetical protein
Cc003008	Solute transport.carrier-mediated transport.CPA superfamily.CPA-2 family.proton:potassium cation antiporter (KEA-type)
Cc003024	RNA biosynthesis.transcription factor families.C2H2 zinc finger transcription factor
Cc003030	hypothetical protein
Cc003031	Cell wall.lignin.monolignol synthesis.cinnamyl-alcohol dehydrogenase
Cc003033	RNA biosynthesis.transcription factor families.MYB superfamily.MYB transcription factor
Cc003061	hypothetical protein
Cc003062	Membrane vesicle trafficking.endomembrane trafficking.protein recycling.ubiquitylated cargo adaptors.TOM associated protein
Cc003065	hypothetical protein
Cc003067	Solute transport.carrier-mediated transport.MFS superfamily.NRT1/PTR anion transporter
Cc003068	hypothetical protein
Cc003078	hypothetical protein
Cc003085	RNA processing.RNA 3-end polyadenylation.poly(A) RNA polymerase
Cc003086	hypothetical protein
Cc003088	hypothetical protein
Cc003090	hypothetical protein
Cc003092	hypothetical protein
Cc003096	hypothetical protein
Cc003103	RNA biosynthesis.transcription factor families.HB (Homeobox) superfamily.BEL transcription factor
Cc003104	Chromatin assembly and remodeling.histone modifications.histone deacetylation.HDA1/RPD3 histone deacetylase activity.class-III histone deacetylase
Cc003113	Cell wall.pectin.modification and degradation.pectin lyase
Cc003117	hypothetical protein
Cc003119	RNA processing.RNA splicing.spliceosome-associated non-snRNP MOS4-associated complex (MAC).associated components.ISY1/MAC8 component
Cc003120	hypothetical protein
Cc003124	hypothetical protein
Cc003125	hypothetical protein
Cc003129	hypothetical protein
Cc003130	hypothetical protein
Cc003131	hypothetical protein
Cc003132	hypothetical protein
Cc003133	hypothetical protein
Cc003138	Amino acid metabolism.biosynthesis.aspartate family.asparagine.omega-amidase
Cc003148	hypothetical protein
Cc003150	hypothetical protein
Cc003152	Solute transport.channel-mediated transport.channels.COPT copper cation channel
Cc003168	Protein modification.phosphorylation.TKL kinase superfamily.G-Lectin kinase families.SD-2 kinase
Cc003169	Protein biosynthesis.translation elongation.diphthamide-modification of eEF2.DPH2 diphthamide synthesis protein
Cc003173	hypothetical protein
Cc003179	hypothetical protein
Cc003183	hypothetical protein
Cc003188	DNA damage response.DNA repair polymerase activities.DNA polymerase zeta complex.REV3 catalytic subunit
Cc003189	Protein modification.phosphorylation.TKL kinase superfamily.RLCK-X kinase
Cc003195	hypothetical protein
Cc003198	hypothetical protein
Cc003199	Secondary metabolism.terpenoids.mevalonate pathway.acetyl-CoA C-acyltransferase
Cc003209	hypothetical protein
Cc003213	hypothetical protein
Cc003215	hypothetical protein
Cc003226	hypothetical protein
Cc003227	hypothetical protein
Cc003228	hypothetical protein
Cc003229	Chromatin assembly and remodeling.chromatin remodeling complexes.ATPase core components.Rad54-like group LSH/RAD54.DRD1 chromatin remodeling factor
Cc003249	hypothetical protein
Cc003251	Protein degradation.peptide tagging.Ubiquitin (UBQ)-anchor addition (ubiquitylation).UBQ-ligase E3 activities.Cullin-based ubiquitylation complexes.SKP1-CUL1-FBX (SCF) E3 ligase complexes.F-BOX substrate adaptor components.FBX component
Cc003255	hypothetical protein
Cc003264	hypothetical protein
Cc003267	hypothetical protein
Cc003269	hypothetical protein
Cc003276	hypothetical protein
Cc003294	Phytohormones.brassinosteroid.perception and signal transduction.receptor complex.receptor kinase (BRI)
Cc003298	hypothetical protein
Cc003299	hypothetical protein
Cc003316	Chromatin assembly and remodeling.histone modifications.histone deacetylation.SIR2 histone deacetylase
Cc003320	hypothetical protein
Cc003338	RNA processing.RNA splicing.spliceosome-associated non-snRNP MOS4-associated complex (MAC).associated components.SKIP/MAC6 component
Cc003340	Membrane vesicle trafficking.endomembrane trafficking.ESCRT (Endosomal Sorting Complex Required for Transport) complexes.VPS4-VTA1 ESCRT-disassembly complex.VTA1 regulator component
Cc003345	hypothetical protein
Cc003350	hypothetical protein
Cc003357	Membrane vesicle trafficking.autophagosome formation.ATG8/ATG12 conjugation system.ATG8 ubiquitin-fold protein
Cc003359	hypothetical protein
Cc003360	Photosynthesis.photophosphorylation.ATP synthase complex.peripheral CF1 subcomplex.subunit gamma
Cc003361	Protein biosynthesis.translation initiation.pre-initiation complex (PIC).eIF1 PIC assembly factor
Cc003367	hypothetical protein
Cc003371	Protein translocation.peroxisome.importomer translocation system.receptor polyubiquitination system.Pex2 component
Cc003377	Cytoskeleton.microfilament network.actin polymerisation.formin actin filament elongation factor activities.group-I formin
Cc003379	hypothetical protein
Cc003382	hypothetical protein
Cc003383	RNA biosynthesis.transcription factor families.GRAS transcription factor
Cc003384	Protein modification.phosphorylation.TKL kinase superfamily.G-Lectin kinase families.SD-1 kinase
Cc003385	hypothetical protein
Cc003390	hypothetical protein
Cc003396	Protein biosynthesis.aminoacyl-tRNA synthetase activities.threonine-tRNA ligase
Cc003406	hypothetical protein
Cc003414	Solute transport.primary active transport.ABC superfamily.ABC2 family.subfamily ABCG transporter
Cc003416	hypothetical protein
Cc003424	hypothetical protein
Cc003426	RNA biosynthesis.transcription factor families.bHLH transcription factor
Cc003433	hypothetical protein
Cc003435	hypothetical protein
Cc003437	RNA biosynthesis.RNA polymerase II-dependent transcription.PAF1C transcription initiation and elongation complex.ELF7/PAF1 component
Cc003439	Carbohydrate metabolism.sucrose metabolism.degradation.hexokinase
Cc003443	hypothetical protein
Cc003450	hypothetical protein
Cc003452	Protein degradation.peptide tagging.Ubiquitin (UBQ)-anchor addition (ubiquitylation).UBQ-ligase E3 activities.RING-domain E3 ligase activities.RING-HCa-type E3 ligase
Cc003455	hypothetical protein
Cc003462	hypothetical protein
Cc003468	hypothetical protein
Cc003470	hypothetical protein
Cc003471	hypothetical protein
Cc003473	Coenzyme metabolism.lipoic acid synthesis.lipoate synthase
Cc003478	hypothetical protein
Cc003486	hypothetical protein
Cc003487	hypothetical protein
Cc003488	hypothetical protein
Cc003500	Cytoskeleton.microfilament network.actin polymerisation.formin actin filament elongation factor activities.group-I formin
Cc003502	hypothetical protein
Cc003503	Protein translocation.peroxisome.importomer translocation system.receptor monoubiquitination system.Pex22 component
Cc003509	Solute transport.channel-mediated transport.channels.OSCA calcium-permeable channel
Cc003516	hypothetical protein
Cc003518	Solute transport.primary active transport.ABC superfamily.ABC1 family.subfamily ABCC transporter
Cc003525	DNA damage response.DNA repair mechanisms.base excision repair (BER).DNA phosphatase (ZDP)
Cc003526	hypothetical protein
Cc003527	hypothetical protein
Cc003529	Solute transport.carrier-mediated transport.APC superfamily.APC family.cationic amino acid transporter (CAT-type)
Cc003532	hypothetical protein
Cc003533	hypothetical protein
Cc003537	hypothetical protein
Cc003539	hypothetical protein
Cc003541	hypothetical protein
Cc003543	RNA biosynthesis.transcription factor families.HB (Homeobox) superfamily.HD-ZIP III transcription factor
Cc003549	hypothetical protein
Cc003553	hypothetical protein
Cc003557	Cellular respiration.oxidative phosphorylation.cytochrome c reductase complex.cytochrome b component
Cc003558	hypothetical protein
Cc003562	Chromatin assembly and remodeling.histone modifications.histone lysine methylation/demethylation.JmjC group histone demethylase activities.PKDM7-type histone demethylase
Cc003576	RNA biosynthesis.transcription factor families.BSD transcription factor
Cc003580	Phytohormones.salicylic acid.perception and signal transduction.NPR3/4 receptor protein
Cc003588	hypothetical protein
Cc003590	hypothetical protein
Cc003591	hypothetical protein
Cc003594	RNA biosynthesis.RNA polymerase II-dependent transcription.pre-initiation complex.TFIIe basal transcription factor complex.beta subunit
Cc003598	hypothetical protein
Cc003599	hypothetical protein
Cc003600	hypothetical protein
Cc003601	Solute transport.carrier-mediated transport.APC superfamily.HAK/KUP/KT potassium cation transporter
Cc003602	Protein modification.phosphorylation.TKL kinase superfamily.MAP3K-RAF kinase
Cc003604	hypothetical protein
Cc003606	RNA biosynthesis.transcription factor families.PLATZ transcription factor
Cc003607	Solute transport.primary active transport.P-type ATPase superfamily.P1 family.HMA P1B-type heavy metal cation-transporting ATPase
Cc003612	Membrane vesicle trafficking.endomembrane trafficking.vacuolar sorting.VSR vacuolar sorting receptor
Cc003620	Membrane vesicle trafficking.regulation of membrane tethering and fusion.RAB-GTPase-activating protein (RAB-GAP)
Cc003623	hypothetical protein
Cc003624	hypothetical protein
Cc003627	hypothetical protein
Cc003628	RNA biosynthesis.transcription factor families.BSD transcription factor
Cc003632	Cell cycle.mitosis and meiosis.sister chromatid separation.spindle assembly checkpoint machinery.BUB3 checkpoint protein
Cc003633	hypothetical protein
Cc003643	Amino acid metabolism.biosynthesis.shikimate family.phenylalanine and tyrosine.Tyr-insensitive prephenate dehydrogenase
Cc003647	hypothetical protein
Cc003650	hypothetical protein
Cc003651	hypothetical protein
Cc003657	hypothetical protein
Cc003660	hypothetical protein
Cc003662	RNA biosynthesis.transcription factor families.NIN-like superfamily.NLP transcription factor
Cc003664	hypothetical protein
Cc003666	hypothetical protein
Cc003670	hypothetical protein
Cc003671	hypothetical protein
Cc003672	hypothetical protein
Cc003675	Protein degradation.peptide tagging.Related-to-Ubiquitin (RUB/NEDD8)-anchor modification (neddylation).RUB maturation.DEN1 deneddylase
Cc003676	Cell wall.pectin.rhamnogalacturonan I.modification and degradation.alpha-L-arabinofuranosidase activities.bifunctional BXL-type alpha-L-arabinofuranosidase and beta-D-xylosidase
Cc003687	hypothetical protein
Cc003693	hypothetical protein
Cc003696	hypothetical protein
Cc003697	Membrane vesicle trafficking.target membrane tethering.Golgi membrane tethering factors.GC2-type golgin
Cc003705	hypothetical protein
Cc003706	hypothetical protein
Cc003709	Protein degradation.peptidase families.aspartic-type peptidase activities.pepsin-type protease
Cc003710	Cell cycle.regulation.cyclins.CYCT-type cyclin
Cc003720	hypothetical protein
Cc003722	hypothetical protein
Cc003724	Membrane vesicle trafficking.regulation of membrane tethering and fusion.RAB-GTPase-activating protein (RAB-GAP)
Cc003734	hypothetical protein
Cc003736	hypothetical protein
Cc003741	hypothetical protein
Cc003752	hypothetical protein
Cc003755	Protein modification.dephosphorylation.serine/threonine protein phosphatase superfamily.PPP Fe-Zn-dependent phosphatase families.PP1 phosphatase
Cc003759	RNA biosynthesis.organelle machineries.RNA polymerase activities.plastid-encoded RNA polymerase (PEP) complex.other components of transcriptionally active complex (TAC).TAC17 component
Cc003760	hypothetical protein
Cc003774	Coenzyme metabolism.iron-sulfur cluster assembly machineries.cytosolic CIA system.assembly phase.TAH18 component
Cc003775	hypothetical protein
Cc003777	hypothetical protein
Cc003780	hypothetical protein
Cc003781	hypothetical protein
Cc003800	hypothetical protein
Cc003802	hypothetical protein
Cc003804	hypothetical protein
Cc003805	hypothetical protein
Cc003806	Photosynthesis.photophosphorylation.photosystem II.photoprotection.non-photochemical quenching (NPQ).xanthophyll cycle.violaxanthin de-epoxidase
Cc003807	hypothetical protein
Cc003813	Amino acid metabolism.biosynthesis.glutamate family.glutamate-derived amino acids.proline.regulation.PHR1 transcription factor
Cc003829	Protein modification.phosphorylation.TKL kinase superfamily.RLCK-IX kinase families.RLCK-IXb kinase
Cc003841	hypothetical protein
Cc003854	hypothetical protein
Cc003856	hypothetical protein
Cc003857	Protein modification.phosphorylation.TKL kinase superfamily.LysM kinase
Cc003863	hypothetical protein
Cc003866	hypothetical protein
Cc003868	Membrane vesicle trafficking.regulation of membrane tethering and fusion.RAB-GTPase activities.F-class RAB GTPase
Cc003872	hypothetical protein
Cc003877	hypothetical protein
Cc003891	hypothetical protein
Cc003892	hypothetical protein
Cc003896	RNA biosynthesis.transcription factor families.NAC transcription factor
Cc003902	hypothetical protein
Cc003903	hypothetical protein
Cc003907	hypothetical protein
Cc003908	hypothetical protein
Cc003910	hypothetical protein
Cc003911	RNA biosynthesis.transcription factor families.TIFY transcription factor
Cc003912	hypothetical protein
Cc003916	hypothetical protein
Cc003917	hypothetical protein
Cc003919	Carbohydrate metabolism.sucrose metabolism.degradation.sucrose synthase
Cc003927	Solute transport.carrier-mediated transport.MFS superfamily.OCT family.nicotinate transporter (NiaP-type)
Cc003929	Protein modification.phosphorylation.TKL kinase superfamily.LRR-III kinase
Cc003934	hypothetical protein
Cc003940	hypothetical protein
Cc003957	hypothetical protein
Cc003958	hypothetical protein
Cc003962	hypothetical protein
Cc003967	hypothetical protein
Cc003982	Protein degradation.peptidase families.aspartic-type peptidase activities.pepsin-type protease
Cc003984	Protein degradation.peptidase families.aspartic-type peptidase activities.pepsin-type protease
Cc003986	hypothetical protein
Cc003987	hypothetical protein
Cc003995	Solute transport.channel-mediated transport.channels.VIC superfamily.voltage-gated calcium cation channel (TPC-type)
Cc003999	hypothetical protein
Cc004001	Protein modification.phosphorylation.CMGC kinase superfamily.cyclin-dependent kinase families.CDK9 kinase
Cc004002	Nucleotide metabolism.pyrimidines.ribonucleotide anabolism.dihydroorotase
Cc004005	hypothetical protein
Cc004007	hypothetical protein
Cc004008	hypothetical protein
Cc004011	Chromatin assembly and remodeling.histone modifications.histone ubiquitination.PRC1 histone mono-ubiquitination complex.modification writer protein components.RING1-type modification writer component
Cc004013	RNA biosynthesis.transcription factor families.AP2/ERF superfamily.ERF-type transcription factor
Cc004018	hypothetical protein
Cc004019	hypothetical protein
Cc004040	hypothetical protein
Cc004045	hypothetical protein
Cc004056	hypothetical protein
Cc004058	hypothetical protein
Cc004066	hypothetical protein
Cc004070	RNA biosynthesis.transcription factor families.WRKY transcription factor
Cc004087	hypothetical protein
Cc004088	Protein modification.phosphorylation.AGC kinase superfamily.AGC-VIII kinase
Cc004096	Phytohormones.abscisic acid.synthesis.neoxanthin cleavage protein
Cc004099	hypothetical protein
Cc004102	Protein modification.phosphorylation.CMGC kinase superfamily.MAPK kinase
Cc004116	hypothetical protein
Cc004117	RNA biosynthesis.transcription factor families.NF-Y transcription factor complex.NF-YB component
Cc004124	hypothetical protein
Cc004125	hypothetical protein
Cc004129	RNA biosynthesis.transcription factor families.FAR1 transcription factor
Cc004131	Redox homeostasis.glutathione S-transferase activities.class lambda
Cc004133	hypothetical protein
Cc004142	hypothetical protein
Cc004144	hypothetical protein
Cc004153	hypothetical protein
Cc004155	hypothetical protein
Cc004157	hypothetical protein
Cc004166	hypothetical protein
Cc004169	hypothetical protein
Cc004170	hypothetical protein
Cc004172	hypothetical protein
Cc004174	hypothetical protein
Cc004178	hypothetical protein
Cc004190	hypothetical protein
Cc004197	hypothetical protein
Cc004199	hypothetical protein
Cc004200	hypothetical protein
Cc004202	hypothetical protein
Cc004205	hypothetical protein
Cc004206	hypothetical protein
Cc004207	RNA biosynthesis.RNA polymerase I-dependent transcription.TTF1 transcription termination factor
Cc004212	hypothetical protein
Cc004213	hypothetical protein
Cc004214	hypothetical protein
Cc004222	hypothetical protein
Cc004229	hypothetical protein
Cc004230	hypothetical protein
Cc004231	hypothetical protein
Cc004233	hypothetical protein
Cc004234	hypothetical protein
Cc004235	hypothetical protein
Cc004239	hypothetical protein
Cc004245	hypothetical protein
Cc004248	hypothetical protein
Cc004249	hypothetical protein
Cc004256	Cell wall.nucleotide sugars.sugar nucleotide oxidation pathway (SNOP).UDP-D-glucuronic acid 4-epimerase
Cc004257	hypothetical protein
Cc004261	Protein degradation.peptidase families.serine-type peptidase activities.serine carboxypeptidase
Cc004262	hypothetical protein
Cc004264	hypothetical protein
Cc004266	RNA biosynthesis.transcription factor families.Trihelix transcription factor
Cc004270	hypothetical protein
Cc004273	hypothetical protein
Cc004274	hypothetical protein
Cc004283	hypothetical protein
Cc004286	hypothetical protein
Cc004289	hypothetical protein
Cc004297	hypothetical protein
Cc004300	hypothetical protein
Cc004301	hypothetical protein
Cc004303	hypothetical protein
Cc004304	hypothetical protein
Cc004308	Phytohormones.gibberellin.synthesis.gibberellin 3-oxidase
Cc004331	Nutrient uptake.nitrogen assimilation.aspartate aminotransferase
Cc004334	RNA processing.RNA splicing.U12-type-intron-specific minor spliceosome.U11 small nuclear ribonucleoprotein particle (snRNP).U11-59K snRNP component
Cc004341	Phytohormones.strigolactone.synthesis.CCD8 carotenoid cleavage dioxygenase
Cc004350	hypothetical protein
Cc004358	hypothetical protein
Cc004362	Cellular respiration.cytosolic glycolysis.phosphofructokinase activities.ATP-dependent phosphofructokinase
Cc004363	Cellular respiration.cytosolic glycolysis.phosphofructokinase activities.ATP-dependent phosphofructokinase
Cc004366	hypothetical protein
Cc004367	hypothetical protein
Cc004368	RNA biosynthesis.transcription factor families.C3H zinc finger transcription factor
Cc004370	Membrane vesicle trafficking.endomembrane trafficking.ESCRT (Endosomal Sorting Complex Required for Transport) complexes.ESCRT-III complex.VPS32/SNF7 component
Cc004371	hypothetical protein
Cc004372	hypothetical protein
Cc004375	hypothetical protein
Cc004377	Protein degradation.peptidase families.cysteine-type peptidase activities.VPE asparaginyl endopeptidase
Cc004378	hypothetical protein
Cc004390	hypothetical protein
Cc004396	Cytoskeleton.cp-actin-dependent plastid movement.PMIR cp-actin stability co-factor
Cc004399	Protein modification.phosphorylation.AGC kinase superfamily.AGC-VII/NDR kinase
Cc004401	Phytohormones.cytokinin.synthesis.cytokinin phosphoribohydrolase
Cc004402	Solute transport.carrier-mediated transport.MC-type solute transporter
Cc004403	Solute transport.carrier-mediated transport.MC-type solute transporter
Cc004404	Solute transport.carrier-mediated transport.MC-type solute transporter
Cc004408	Polyamine metabolism.spermidine/spermine.synthesis.thermospermine synthase
Cc004409	Protein translocation.peroxisome.importomer translocation system.receptor polyubiquitination system.Pex10 component
Cc004410	hypothetical protein
Cc004411	hypothetical protein
Cc004413	hypothetical protein
Cc004414	Phytohormones.cytokinin.conjugation and degradation.cytokinin dehydrogenase
Cc004425	Solute transport.channel-mediated transport.channels.COPT copper cation channel
Cc004434	Phytohormones.ethylene.perception and signal transduction.EBF-type signal transducer
Cc004437	hypothetical protein
Cc004440	hypothetical protein
Cc004441	hypothetical protein
Cc004455	hypothetical protein
Cc004456	Solute transport.primary active transport.ABC superfamily.ABC1 family.subfamily ABCB transporter
Cc004461	hypothetical protein
Cc004465	Protein biosynthesis.cytosolic ribosome.small subunit (SSU).SSU processome.UTP7 assembly factor
Cc004472	hypothetical protein
Cc004474	Cell cycle.mitosis and meiosis.sister chromatid separation.cohesin establishment.PDS5 cohesin cofactor
Cc004475	hypothetical protein
Cc004478	hypothetical protein
Cc004486	hypothetical protein
Cc004490	Cell cycle.mitosis and meiosis.sister chromatid separation.cohesin establishment.PDS5 cohesin cofactor
Cc004497	RNA biosynthesis.transcription factor families.GRAS transcription factor
Cc004519	hypothetical protein
Cc004525	hypothetical protein
Cc004528	Solute transport.carrier-mediated transport.APC superfamily.APC family.amino acid transporter (LAT-type)
Cc004529	hypothetical protein
Cc004532	hypothetical protein
Cc004541	hypothetical protein
Cc004542	hypothetical protein
Cc004547	hypothetical protein
Cc004553	hypothetical protein
Cc004559	hypothetical protein
Cc004561	Protein degradation.peptidase families.cysteine-type peptidase activities.pyroglutamyl-peptidase-type protease
Cc004563	Phytohormones.brassinosteroid.perception and signal transduction.GSK3-type protein kinase (BIN2)
Cc004564	Solute transport.carrier-mediated transport.CPA superfamily.CPA-1 family.proton:sodium cation antiporter (NHX-type)
Cc004567	Solute transport.carrier-mediated transport.DMT superfamily.UmamiT-type solute transporter
Cc004569	Carbohydrate metabolism.raffinose family oligosaccharide biosynthesis.galactinol synthase
Cc004570	hypothetical protein
Cc004572	hypothetical protein
Cc004576	hypothetical protein
Cc004578	hypothetical protein
Cc004580	hypothetical protein
Cc004588	hypothetical protein
Cc004594	Solute transport.carrier-mediated transport.MFS superfamily.FPN iron-regulated metal cation transporter
Cc004595	hypothetical protein
Cc004600	RNA biosynthesis.transcription factor families.HB (Homeobox) superfamily.KNOX transcription factor
Cc004601	RNA biosynthesis.transcription factor families.bZIP superfamily.bZIP transcription factor
Cc004608	RNA processing.RNA modification.pseudouridylation.RluA-type RNA pseudouridine synthase
Cc004619	hypothetical protein
Cc004623	hypothetical protein
Cc004627	hypothetical protein
Cc004629	hypothetical protein
Cc004636	Amino acid metabolism.biosynthesis.shikimate family.phenylalanine and tyrosine.chorismate mutase
Cc004639	Cell wall.pectin.homogalacturonan.modification and degradation.pectin methylesterase
Cc004644	hypothetical protein
Cc004649	Protein degradation.peptide tagging.Ubiquitin (UBQ)-anchor addition (ubiquitylation).UBQ-ligase E3 activities.RING-domain E3 ligase activities.RING-H2-type E3 ligase
Cc004652	hypothetical protein
Cc004662	Coenzyme metabolism.molybdenum cofactor synthesis.molybdopterin synthesis.sulphurylase (CNX5)
Cc004668	hypothetical protein
Cc004690	Membrane vesicle trafficking.autophagosome formation.ATG9-2-18 membrane shuttling complex.ATG18 component
Cc004691	hypothetical protein
Cc004696	hypothetical protein
Cc004700	Solute transport.carrier-mediated transport.CPA superfamily.CPA-1 family.proton:sodium cation antiporter (NHX-type)
Cc004713	hypothetical protein
Cc004714	hypothetical protein
Cc004716	hypothetical protein
Cc004717	hypothetical protein
Cc004720	hypothetical protein
Cc004721	hypothetical protein
Cc004724	hypothetical protein
Cc004725	RNA biosynthesis.transcription factor families.FAR1 transcription factor
Cc004727	hypothetical protein
Cc004729	hypothetical protein
Cc004731	hypothetical protein
Cc004736	hypothetical protein
Cc004738	Solute transport.carrier-mediated transport.MFS superfamily.SP family.monosaccharide transporter (STP-type)
Cc004739	Cell cycle.regulation.cyclins.CYCT-type cyclin
Cc004744	hypothetical protein
Cc004746	Protein degradation.peptide tagging.Ubiquitin (UBQ)-anchor addition (ubiquitylation).UBQ-ligase E3 activities.RING-domain E3 ligase activities.RING-H2-type E3 ligase
Cc004751	hypothetical protein
Cc004754	hypothetical protein
Cc004774	Protein degradation.peptidase families.aspartic-type peptidase activities.pepsin-type protease
Cc004775	Protein modification.phosphorylation.TKL kinase superfamily.MAP3K-RAF kinase
Cc004781	hypothetical protein
Cc004788	hypothetical protein
Cc004792	Amino acid metabolism.biosynthesis.aspartate family.aspartate-derived amino acids.methionine.salvage pathway.acireductone dioxygenase
Cc004799	hypothetical protein
Cc004803	Chromatin assembly and remodeling.DNA methylation.canonical RNA-directed DNA methylation pathway.AGO siRNA-integrating factor
Cc004806	Membrane vesicle trafficking.Coat protein I (COPI) coatomer machinery.coat protein recruiting.ARF-GTPase
Cc004807	hypothetical protein
Cc004818	RNA biosynthesis.DNA-dependent RNA polymerase (Pol) complexes.subunit 7
Cc004819	Lipid metabolism.glycerolipid synthesis.phosphatidylglycerol.CDP-diacylglycerol synthase
Cc004827	Nucleotide metabolism.purines.catabolism.ureidoglycolate amidohydrolase
Cc004829	Protein modification.phosphorylation.TKL kinase superfamily.DUF26 kinase
Cc004830	Protein modification.phosphorylation.TKL kinase superfamily.DUF26 kinase
Cc004839	Lipid metabolism.lipid degradation.fatty acid degradation.auxiliary degradation activities.dodecenoyl-CoA isomerase
Cc004844	hypothetical protein
Cc004845	RNA biosynthesis.transcription factor families.AP2/ERF superfamily.ERF-type transcription factor
Cc004846	hypothetical protein
Cc004850	Protein modification.dephosphorylation.serine/threonine protein phosphatase superfamily.PPP Fe-Zn-dependent phosphatase families.PP1 phosphatase
Cc004853	RNA biosynthesis.transcription factor families.MYB superfamily.MYB transcription factor
Cc004856	Solute transport.carrier-mediated transport.IT superfamily.phosphate transporter (PHO-type)
Cc004857	hypothetical protein
Cc004865	hypothetical protein
Cc004869	Solute transport.primary active transport.ABC superfamily.ABC1 family.subfamily ABCC transporter
Cc004873	hypothetical protein
Cc004886	Carbohydrate metabolism.oxidative pentose phosphate pathway.oxidative phase.6-phosphogluconolactonase
Cc004893	hypothetical protein
Cc004898	Solute transport.carrier-mediated transport.APC superfamily.APC family.cationic amino acid transporter (CAT-type)
Cc004900	hypothetical protein
Cc004909	hypothetical protein
Cc004914	hypothetical protein
Cc004917	hypothetical protein
Cc004923	RNA biosynthesis.RNA polymerase III-dependent transcription.TFIIIe transcription factor complex.RPC31 component
Cc004924	hypothetical protein
Cc004926	hypothetical protein
Cc004933	RNA biosynthesis.transcription factor families.TCP transcription factor
Cc004934	RNA biosynthesis.transcription factor families.bHLH transcription factor
Cc004936	hypothetical protein
Cc004943	Protein degradation.peptidase families.aspartic-type peptidase activities.pepsin-type protease
Cc004944	Protein degradation.peptidase families.aspartic-type peptidase activities.pepsin-type protease
Cc004946	Cell wall.pectin.modification and degradation.pectate lyase
Cc004948	hypothetical protein
Cc004951	hypothetical protein
Cc004952	Phytohormones.gibberellin.transport.NPF3.1 multi-functional transporter
Cc004964	hypothetical protein
Cc004966	hypothetical protein
Cc004970	RNA biosynthesis.transcription factor families.C2C2 superfamily.GATA transcription factor
Cc004971	Chromatin assembly and remodeling.histone modifications.histone lysine methylation/demethylation.class V/Su(var) histone methyltransferase component
Cc004973	Nucleotide metabolism.purines.catabolism.ureidoglycine aminohydrolase
Cc004976	hypothetical protein
Cc004979	hypothetical protein
Cc004984	hypothetical protein
Cc004985	hypothetical protein
Cc004989	Amino acid metabolism.biosynthesis.shikimate family.shikimate pathway.3-dehydroquinate synthase
Cc004992	Cell wall.cell wall proteins.expansins.beta-like-type expansin
Cc004993	hypothetical protein
Cc005006	hypothetical protein
Cc005007	hypothetical protein
Cc005013	hypothetical protein
Cc005027	RNA biosynthesis.RNA polymerase II-dependent transcription.ELONGATOR transcription elongation complex.ELP1 component
Cc005028	hypothetical protein
Cc005030	hypothetical protein
Cc005031	hypothetical protein
Cc005032	Solute transport.carrier-mediated transport.DMT superfamily.UmamiT-type solute transporter
Cc005047	hypothetical protein
Cc005049	hypothetical protein
Cc005053	hypothetical protein
Cc005063	hypothetical protein
Cc005075	hypothetical protein
Cc005076	hypothetical protein
Cc005077	hypothetical protein
Cc005090	hypothetical protein
Cc005091	RNA biosynthesis.RNA polymerase II-dependent transcription.pre-initiation complex.TFIId basal transcription regulation complex.TAF5 component
Cc005092	RNA biosynthesis.RNA polymerase II-dependent transcription.MEDIATOR transcription co-activator complex.tail module.MED14 component
Cc005093	RNA biosynthesis.transcription factor families.bZIP superfamily.bZIP transcription factor
Cc005099	hypothetical protein
Cc005100	hypothetical protein
Cc005106	DNA damage response.DNA repair mechanisms.base excision repair (BER).apurinic/apyrimidinic (AP) endonuclease activities.ARP AP-endonuclease
Cc005108	hypothetical protein
Cc005111	hypothetical protein
Cc005113	hypothetical protein
Cc005117	hypothetical protein
Cc005119	Protein biosynthesis.aminoacyl-tRNA synthetase activities.glycine-tRNA ligase
Cc005126	Solute transport.carrier-mediated transport.APC superfamily.APC family.cationic amino acid transporter (CAT-type)
Cc005136	hypothetical protein
Cc005140	hypothetical protein
Cc005141	hypothetical protein
Cc005146	RNA biosynthesis.transcription factor families.AS2/LOB transcription factor
Cc005147	hypothetical protein
Cc005150	Protein translocation.chloroplast.thylakoid membrane SRP insertion system.cpFtsY component
Cc005151	Phytohormones.brassinosteroid.perception and signal transduction.GSK3-type protein kinase (BIN2)
Cc005158	hypothetical protein
Cc005164	RNA biosynthesis.transcription factor families.C3H zinc finger transcription factor
Cc005165	hypothetical protein
Cc005170	hypothetical protein
Cc005172	hypothetical protein
Cc005174	Protein modification.peptide maturation.endomembrane system.SPP signal peptidase
Cc005177	hypothetical protein
Cc005178	Chromatin assembly and remodeling.chromatin remodeling complexes.ATPase core components.Snf2-like group ISWI.Snf2 chromatin remodeling factor
Cc005179	RNA biosynthesis.RNA polymerase III-dependent transcription.TFIIIb transcription factor complex.BRF1 component
Cc005182	Nutrient uptake.iron uptake.reduction-based strategy uptake.Fe(III)-chelate reductase
Cc005184	hypothetical protein
Cc005191	hypothetical protein
Cc005192	hypothetical protein
Cc005193	RNA biosynthesis.transcription factor families.HUA2 transcription factor
Cc005195	Protein degradation.peptidase families.aspartic-type peptidase activities.pepsin-type protease
Cc005213	hypothetical protein
Cc005214	hypothetical protein
Cc005215	hypothetical protein
Cc005216	Protein modification.dephosphorylation.serine/threonine protein phosphatase superfamily.PPM/PP2C Mn/Mg-dependent phosphatase families.clade J phosphatase
Cc005222	hypothetical protein
Cc005224	RNA biosynthesis.transcription factor families.bHLH transcription factor
Cc005230	Photosynthesis.photophosphorylation.photosystem II.PS-II complex.component PsbW
Cc005237	hypothetical protein
Cc005240	hypothetical protein
Cc005251	hypothetical protein
Cc005252	RNA biosynthesis.transcription factor families.NAC transcription factor
Cc005258	Protein modification.phosphorylation.CK kinase superfamily.CKL protein kinase
Cc005266	RNA processing.organelle machineries.RNA editing.MORF-type RNA editing factor
Cc005269	Amino acid metabolism.biosynthesis.glutamate family.glutamate-derived amino acids.proline.regulation.PHR1 transcription factor
Cc005278	hypothetical protein
Cc005283	hypothetical protein
Cc005285	hypothetical protein
Cc005299	hypothetical protein
Cc005300	hypothetical protein
Cc005301	Cell cycle.mitosis and meiosis.meiotic recombination.meiotic exit.MS5/TDM1 meiotic exit regulator
Cc005306	RNA biosynthesis.transcription factor families.BSD transcription factor
Cc005307	hypothetical protein
Cc005319	hypothetical protein
Cc005320	hypothetical protein
Cc005328	Protein modification.phosphorylation.TKL kinase superfamily.LRR-XII kinase
Cc005331	hypothetical protein
Cc005343	Protein modification.phosphorylation.TKL kinase superfamily.LRR-X kinase families.LRR-Xa kinase
Cc005345	hypothetical protein
Cc005360	hypothetical protein
Cc005365	hypothetical protein
Cc005371	hypothetical protein
Cc005382	Solute transport.channel-mediated transport.channels.FEX fluoride anion export channel
Cc005399	RNA biosynthesis.transcription factor families.C2H2 zinc finger transcription factor
Cc005402	Solute transport.carrier-mediated transport.MFS superfamily.SUT/SUC sugar transporter
Cc005404	Solute transport.carrier-mediated transport.MFS superfamily.SUT/SUC sugar transporter
Cc005406	RNA biosynthesis.transcription factor families.FAR1 transcription factor
Cc005413	hypothetical protein
Cc005414	hypothetical protein
Cc005434	hypothetical protein
Cc005435	Coenzyme metabolism.Coenzyme A synthesis.pantothenate kinase
Cc005436	hypothetical protein
Cc005442	hypothetical protein
Cc005443	hypothetical protein
Cc005444	Protein degradation.peptide tagging.Ubiquitin (UBQ)-anchor addition (ubiquitylation).UBQ-ligase E3 activities.U-Box E3 ligase activities.PUB-type
Cc005446	hypothetical protein
Cc005447	hypothetical protein
Cc005448	Secondary metabolism.nitrogen-containing secondary compounds.betaines.betaine synthesis.betaine-aldehyde dehydrogenase
Cc005459	RNA biosynthesis.transcription factor families.MYB superfamily.MYB transcription factor
Cc005460	hypothetical protein
Cc005472	Solute transport.carrier-mediated transport.MFS superfamily.NRT1/PTR anion transporter
Cc005474	hypothetical protein
Cc005480	Protein modification.phosphorylation.TKL kinase superfamily.RLCK-VII kinase families.RLCK-VIIa kinase
Cc005481	hypothetical protein
Cc005482	RNA biosynthesis.transcription factor families.bHLH transcription factor
Cc005483	RNA biosynthesis.transcription factor families.HB (Homeobox) superfamily.zf-HD transcription factor
Cc005489	Photosynthesis.photophosphorylation.photosystem I.LHC-I complex.LHCa4-type component
Cc005490	hypothetical protein
Cc005492	RNA biosynthesis.transcription factor families.NAC transcription factor
Cc005493	Cell wall.hemicellulose.xyloglucan.synthesis.GDP-fucose-dependent 1,2-alpha-fucosyltransferase
Cc005495	hypothetical protein
Cc005499	Protein modification.phosphorylation.CMGC kinase superfamily.cyclin-dependent kinase families.CDK9 kinase
Cc005500	hypothetical protein
Cc005504	RNA biosynthesis.transcription factor families.C2H2 zinc finger transcription factor
Cc005505	RNA biosynthesis.transcription factor families.ARID transcription factor
Cc005507	hypothetical protein
Cc005512	hypothetical protein
Cc005524	hypothetical protein
Cc005529	RNA biosynthesis.transcription factor families.C2C2 superfamily.DOF transcription factor
Cc005535	hypothetical protein
Cc005538	hypothetical protein
Cc005539	hypothetical protein
Cc005540	hypothetical protein
Cc005542	RNA biosynthesis.transcription factor families.bZIP superfamily.bZIP transcription factor
Cc005543	Solute transport.carrier-mediated transport.VIT family.iron cation transporter (VTL-type)
Cc005551	hypothetical protein
Cc005553	hypothetical protein
Cc005557	hypothetical protein
Cc005565	RNA biosynthesis.transcription factor families.AP2/ERF superfamily.ERF-type transcription factor
Cc005567	RNA processing.RNA quality control Exon Junction complex (EJC).peripheral components.ACINUS component
Cc005569	Multi-process regulatory mechanisms.SnRK1 metabolic regulator system.FLZ SnRK1-interacting factor
Cc005571	hypothetical protein
Cc005572	hypothetical protein
Cc005573	RNA biosynthesis.transcription factor families.AP2/ERF superfamily.DREB-type transcription factor
Cc005574	hypothetical protein
Cc005575	Solute transport.carrier-mediated transport.MFS superfamily.MFS-type solute transporter
Cc005576	hypothetical protein
Cc005577	Solute transport.carrier-mediated transport.MFS superfamily.MFS-type solute transporter
Cc005585	hypothetical protein
Cc005586	hypothetical protein
Cc005596	hypothetical protein
Cc005597	RNA biosynthesis.transcription factor families.bZIP superfamily.TGA transcription factor
Cc005599	hypothetical protein
Cc005600	hypothetical protein
Cc005601	hypothetical protein
Cc005611	hypothetical protein
Cc005614	hypothetical protein
Cc005615	hypothetical protein
Cc005616	hypothetical protein
Cc005618	Nucleotide metabolism.purines.ribonucleotide (RN) anabolism.N-succinyl 5-aminoimidazole-4-carboxamide RN synthase
Cc005622	hypothetical protein
Cc005624	hypothetical protein
Cc005625	hypothetical protein
Cc005626	hypothetical protein
Cc005631	Protein degradation.peptidase families.cysteine-type peptidase activities.ubiquitin-specific protease
Cc005638	Solute transport.carrier-mediated transport.OPT family.oligopeptide transporter (OPT-type)
Cc005639	Protein modification.phosphorylation.CAMK kinase superfamily.SNF1-related SnRK3 kinase
Cc005641	hypothetical protein
Cc005643	Carbohydrate metabolism.gluconeogenesis.phosphoenolpyruvate carboxykinase
Cc005644	hypothetical protein
Cc005646	Solute transport.carrier-mediated transport.MFS superfamily.SUT/SUC sugar transporter
Cc005647	Protein modification.phosphorylation.TKL kinase superfamily.LRR-XI kinase
Cc005655	RNA biosynthesis.transcription factor families.HB (Homeobox) superfamily.HD-ZIP I/II transcription factor
Cc005657	hypothetical protein
Cc005660	Protein degradation.peptidase families.serine-type peptidase activities.serine carboxypeptidase
Cc005661	Protein degradation.peptidase families.serine-type peptidase activities.serine carboxypeptidase
Cc005663	hypothetical protein
Cc005665	hypothetical protein
Cc005669	hypothetical protein
Cc005671	RNA biosynthesis.transcription factor families.C2H2 zinc finger transcription factor
Cc005679	RNA biosynthesis.transcription factor families.MADS box transcription factor
Cc005684	hypothetical protein
Cc005686	hypothetical protein
Cc005687	RNA biosynthesis.transcription factor families.WRKY transcription factor
Cc005691	RNA biosynthesis.transcription factor families.AP2/ERF superfamily.DREB-type transcription factor
Cc005702	hypothetical protein
Cc005713	hypothetical protein
Cc005715	hypothetical protein
Cc005718	hypothetical protein
Cc005719	hypothetical protein
Cc005720	hypothetical protein
Cc005733	hypothetical protein
Cc005736	Protein degradation.peptidase families.serine-type peptidase activities.serine carboxypeptidase
Cc005739	hypothetical protein
Cc005740	Solute transport.carrier-mediated transport.APC superfamily.NCS-2 family.unknown metabolite transporter (NAT-type)
Cc005741	Solute transport.carrier-mediated transport.APC superfamily.NCS-2 family.unknown metabolite transporter (NAT-type)
Cc005748	Membrane vesicle trafficking.target membrane tethering.Exocyst complex.SEC3 component
Cc005757	Membrane vesicle trafficking.autophagosome formation.ATG9-2-18 membrane shuttling complex.ATG9 component
Cc005758	hypothetical protein
Cc005759	hypothetical protein
Cc005760	hypothetical protein
Cc005764	RNA biosynthesis.transcription factor families.FAR1 transcription factor
Cc005770	hypothetical protein
Cc005771	hypothetical protein
Cc005777	hypothetical protein
Cc005778	Solute transport.primary active transport.P-type ATPase superfamily.P2 family.ACA P2B-type calcium cation-transporting ATPase
Cc005783	hypothetical protein
Cc005784	hypothetical protein
Cc005785	Lipid metabolism.fatty acid synthesis.fatty acid desaturation and elongation.fatty acid elongation.fatty acid elongation complex.KCS 3-ketoacyl-CoA synthase
Cc005787	Protein modification.phosphorylation.TKL kinase superfamily.LysM kinase
Cc005788	RNA biosynthesis.transcription factor families.bHLH transcription factor
Cc005791	hypothetical protein
Cc005793	Solute transport.channel-mediated transport.channels.CorA family.MRS/MGT metal cation transporter
Cc005797	Membrane vesicle trafficking.autophagosome formation.TRAF1 autophagy regulator protein
Cc005799	hypothetical protein
Cc005807	hypothetical protein
Cc005810	hypothetical protein
Cc005813	hypothetical protein
Cc005815	hypothetical protein
Cc005816	hypothetical protein
Cc005823	Protein degradation.peptidase families.serine-type peptidase activities.Rhomboid protease
Cc005827	Solute transport.carrier-mediated transport.DMT superfamily.NST-TPT group.UTR1/5 nucleotide sugar transporter
Cc005829	RNA biosynthesis.transcription factor families.HB (Homeobox) superfamily.KNOX transcription factor
Cc005833	hypothetical protein
Cc005842	Cell cycle.cytokinesis.preprophase microtubule organization.MOR1 microtubule-associated protein
Cc005843	hypothetical protein
Cc005844	hypothetical protein
Cc005852	hypothetical protein
Cc005853	hypothetical protein
Cc005854	Carbohydrate metabolism.sucrose metabolism.synthesis.cytosolic phosphoglucose isomerase
Cc005862	Protein degradation.peptidase families.metallopeptidase activities.carboxypeptidase activities.M28 carboxypeptidase
Cc005863	hypothetical protein
Cc005875	hypothetical protein
Cc005876	hypothetical protein
Cc005877	hypothetical protein
Cc005879	hypothetical protein
Cc005890	RNA biosynthesis.transcription factor families.Trihelix transcription factor
Cc005891	hypothetical protein
Cc005896	Protein degradation.peptide tagging.Ubiquitin (UBQ)-anchor addition (ubiquitylation).UBQ-ligase E3 activities.RING-domain E3 ligase activities.RING-HCa-type E3 ligase
Cc005913	hypothetical protein
Cc005915	Protein modification.phosphorylation.CMGC kinase superfamily.CLK/LAMMER kinase
Cc005922	hypothetical protein
Cc005926	hypothetical protein
Cc005931	hypothetical protein
Cc005942	Protein modification.phosphorylation.TKL kinase superfamily.DUF26 kinase
Cc005944	hypothetical protein
Cc005946	hypothetical protein
Cc005947	Secondary metabolism.phenolics.regulation of key enzymes.KFB-CHS proteolytic chalcone synthase regulator
Cc005952	hypothetical protein
Cc005959	Coenzyme metabolism.Coenzyme A synthesis.pantothenate kinase
Cc005960	Coenzyme metabolism.NAD/NADP biosynthesis.nicotinamide/nicotinate mononucleotide adenylyltransferase
Cc005964	hypothetical protein
Cc005965	hypothetical protein
Cc005968	hypothetical protein
Cc005974	hypothetical protein
Cc005977	hypothetical protein
Cc005982	hypothetical protein
Cc005989	hypothetical protein
Cc005993	hypothetical protein
Cc006005	Protein degradation.peptidase families.metallopeptidase activities.Matrixin-type metalloprotease
Cc006006	hypothetical protein
Cc006012	Solute transport.carrier-mediated transport.TOC superfamily.TSUP transport protein
Cc006013	hypothetical protein
Cc006014	Protein degradation.peptide tagging.Ubiquitin (UBQ)-anchor addition (ubiquitylation).UBQ-ligase E3 activities.HECT E3 monomeric ligase
Cc006022	hypothetical protein
Cc006024	RNA biosynthesis.transcription factor families.HSF (heat shock) transcription factor
Cc006035	hypothetical protein
Cc006038	hypothetical protein
Cc006041	hypothetical protein
Cc006045	hypothetical protein
Cc006046	RNA biosynthesis.transcription factor families.HB (Homeobox) superfamily.HD-ZIP I/II transcription factor
Cc006049	hypothetical protein
Cc006050	hypothetical protein
Cc006052	hypothetical protein
Cc006055	hypothetical protein
Cc006059	Solute transport.carrier-mediated transport.MC-type solute transporter
Cc006075	hypothetical protein
Cc006077	hypothetical protein
Cc006078	hypothetical protein
Cc006083	Protein modification.phosphorylation.TKL kinase superfamily.RLCK-VI kinase
Cc006087	hypothetical protein
Cc006088	hypothetical protein
Cc006092	RNA biosynthesis.RNA polymerase II-dependent transcription.ELONGATOR transcription elongation complex.ELP4 component
Cc006093	hypothetical protein
Cc006098	hypothetical protein
Cc006101	hypothetical protein
Cc006122	hypothetical protein
Cc006123	hypothetical protein
Cc006128	hypothetical protein
Cc006131	hypothetical protein
Cc006132	Amino acid metabolism.biosynthesis.serine family.cysteine.serine O-acetyltransferase
Cc006142	Membrane vesicle trafficking.regulation of membrane tethering and fusion.RAB-GTPase activities.F-class RAB GTPase
Cc006144	hypothetical protein
Cc006148	hypothetical protein
Cc006156	hypothetical protein
Cc006162	hypothetical protein
Cc006165	Protein degradation.peptidase families.aspartic-type peptidase activities.pepsin-type protease
Cc006166	Solute transport.channel-mediated transport.channels.OSCA calcium-permeable channel
Cc006169	Protein degradation.peptide tagging.Ubiquitin (UBQ)-anchor addition (ubiquitylation).UBQ-ligase E3 activities.RING-domain E3 ligase activities.RING-H2-type E3 ligase
Cc006171	RNA processing.RNA splicing.U2-type-intron-specific major spliceosome.U5 small nuclear ribonucleoprotein particle (snRNP).snRNP200/BRR2 helicase
Cc006172	hypothetical protein
Cc006175	hypothetical protein
Cc006177	hypothetical protein
Cc006184	hypothetical protein
Cc006187	hypothetical protein
Cc006189	hypothetical protein
Cc006194	hypothetical protein
Cc006199	Protein modification.phosphorylation.TKL kinase superfamily.CrlRLK1 kinase
Cc006200	Protein modification.phosphorylation.TKL kinase superfamily.RLCK-VII kinase families.RLCK-VIIa kinase
Cc006201	Membrane vesicle trafficking.regulation of membrane tethering and fusion.RAB-GTPase membrane association.RAB-GTPase geranylgeranyltransferase (RGT) complex.accessory component
Cc006216	Protein modification.phosphorylation.CAMK kinase superfamily.SNF1-related SnRK2 kinase
Cc006237	hypothetical protein
Cc006249	hypothetical protein
Cc006253	hypothetical protein
Cc006254	Solute transport.channel-mediated transport.channels.CorA family.CorA metal cation transporter
Cc006265	hypothetical protein
Cc006266	Protein degradation.peptidase families.serine-type peptidase activities.subtilisin-type protease families.SBT5 protease
Cc006268	hypothetical protein
Cc006271	RNA biosynthesis.transcription factor families.MADS box transcription factor
Cc006281	hypothetical protein
Cc006288	RNA biosynthesis.transcription factor families.WRKY transcription factor
Cc006289	hypothetical protein
Cc006290	hypothetical protein
Cc006296	Protein modification.phosphorylation.CAMK kinase superfamily.SNF1-related SnRK3 kinase
Cc006301	hypothetical protein
Cc006304	RNA biosynthesis.transcription factor families.C2C2 superfamily.DOF transcription factor
Cc006309	hypothetical protein
Cc006311	Lipid metabolism.lipid degradation.phospholipase activities.phospholipase A1 activities.PC-PLA1-type phospholipase A1
Cc006312	Lipid metabolism.lipid degradation.phospholipase activities.phospholipase A1 activities.PC-PLA1-type phospholipase A1
Cc006313	hypothetical protein
Cc006314	hypothetical protein
Cc006316	hypothetical protein
Cc006320	hypothetical protein
Cc006323	hypothetical protein
Cc006324	RNA biosynthesis.transcription factor families.VOZ transcription factor
Cc006329	hypothetical protein
Cc006331	hypothetical protein
Cc006337	RNA biosynthesis.transcription factor families.C2C2 superfamily.DOF transcription factor
Cc006340	hypothetical protein
Cc006341	Protein modification.phosphorylation.TKL kinase superfamily.MAP3K-RAF kinase
Cc006347	hypothetical protein
Cc006348	hypothetical protein
Cc006353	hypothetical protein
Cc006355	hypothetical protein
Cc006356	hypothetical protein
Cc006357	Chromatin assembly and remodeling.chromatin remodeling complexes.ATPase core components.Rad5/16-like group.Rad5/16 chromatin remodeling factor
Cc006359	RNA biosynthesis.transcription factor families.MYB superfamily.MYB-related transcription factor
Cc006378	Protein modification.phosphorylation.TKL kinase superfamily.G-Lectin kinase families.SD-1 kinase
Cc006379	Protein modification.phosphorylation.TKL kinase superfamily.G-Lectin kinase families.SD-1 kinase
Cc006385	hypothetical protein
Cc006392	hypothetical protein
Cc006409	hypothetical protein
Cc006418	RNA biosynthesis.transcription factor families.WRKY transcription factor
Cc006426	RNA biosynthesis.transcription factor families.WRKY transcription factor
Cc006430	hypothetical protein
Cc006444	Protein degradation.peptide tagging.Ubiquitin (UBQ)-anchor addition (ubiquitylation).UBQ-ligase E3 activities.HECT E3 monomeric ligase
Cc006453	hypothetical protein
Cc006464	Amino acid metabolism.biosynthesis.shikimate family.shikimate pathway.3-deoxy-D-arabino-heptulosonate 7-phosphate (DAHP) synthase
Cc006467	hypothetical protein
Cc006468	hypothetical protein
Cc006472	Multi-process regulatory mechanisms.circadian clock.evening element regulation.LNK transcriptional factor
Cc006478	Phytohormones.brassinosteroid.perception and signal transduction.receptor complex.SERK-type co-receptor kinase (BAK)
Cc006483	hypothetical protein
Cc006485	hypothetical protein
Cc006486	hypothetical protein
Cc006493	Cell cycle.mitosis and meiosis.chromosome segregation.kinetochore proteins.NDC80 outer kinetochore complex.NDC80 component
Cc006496	hypothetical protein
Cc006501	hypothetical protein
Cc006504	hypothetical protein
Cc006507	Solute transport.carrier-mediated transport.CPA superfamily.CPA-2 family.proton:monovalent cation antiporter (CHX-type)
Cc006513	hypothetical protein
Cc006518	hypothetical protein
Cc006528	hypothetical protein
Cc006529	hypothetical protein
Cc006544	Chromatin assembly and remodeling.DNA methylation.RNA-independent DNA methylation.MET DNA methyltransferase
Cc006549	Solute transport.carrier-mediated transport.MFS superfamily.NRT1/PTR anion transporter
Cc006556	hypothetical protein
Cc006579	Protein degradation.peptidase families.aspartic-type peptidase activities.pepsin-type protease
Cc006580	hypothetical protein
Cc006582	hypothetical protein
Cc006586	hypothetical protein
Cc006587	hypothetical protein
Cc006597	Cell wall.lignin.monolignol glycosylation and deglycosylation.coniferin beta-glucosidase
Cc006604	Cell wall.pectin.homogalacturonan.modification and degradation.pectin methylesterase
Cc006620	hypothetical protein
Cc006621	RNA processing.RNA splicing.U2-type-intron-specific major spliceosome.U2 small nuclear ribonucleoprotein particle (snRNP).splicing factor 3B complex.SF3B1 component
Cc006622	hypothetical protein
Cc006623	hypothetical protein
Cc006624	Solute transport.carrier-mediated transport.ENT nucleoside transporter
Cc006628	hypothetical protein
Cc006629	Solute transport.carrier-mediated transport.MFS superfamily.SP family.monosaccharide transporter (STP-type)
Cc006632	hypothetical protein
Cc006634	Coenzyme metabolism.tetrapyrrol biosynthesis.chlorophyll metabolism.chlorophyll breakdown.red chlorophyll catabolite reductase (RCCR)
Cc006635	hypothetical protein
Cc006639	hypothetical protein
Cc006640	hypothetical protein
Cc006641	Lipid metabolism.sphingolipid metabolism.sphingosine kinase
Cc006642	RNA biosynthesis.transcription factor families.B3 superfamily.LAV-VAL transcription factor
Cc006643	hypothetical protein
Cc006644	Protein degradation.peptidase families.serine-type peptidase activities.serine carboxypeptidase
Cc006652	hypothetical protein
Cc006654	hypothetical protein
Cc006655	hypothetical protein
Cc006656	hypothetical protein
Cc006661	hypothetical protein
Cc006666	Coenzyme metabolism.phylloquinone synthesis.1,4-dihydroxy-2-naphthoyl-CoA thioesterase
Cc006668	hypothetical protein
Cc006670	Protein degradation.peptide tagging.Ubiquitin (UBQ)-anchor addition (ubiquitylation).UBQ-ligase E3 activities.RING-domain E3 ligase activities.RING-HCa-type E3 ligase
Cc006677	hypothetical protein
Cc006678	Environmental stimuli response.temperature.Hsp (heat-shock-responsive protein) families.Hsp70 family.DnaK protein
Cc006680	Environmental stimuli response.temperature.Hsp (heat-shock-responsive protein) families.Hsp70 family.DnaK protein
Cc006682	RNA biosynthesis.RNA polymerase II-dependent transcription.pre-initiation complex.TFIId basal transcription regulation complex.SPT3/TAF13 component
Cc006686	hypothetical protein
Cc006687	Protein modification.phosphorylation.TKL kinase superfamily.MAP3K-RAF kinase
Cc006688	hypothetical protein
Cc006689	hypothetical protein
Cc006698	RNA biosynthesis.transcription factor families.AP2/ERF superfamily.ERF-type transcription factor
Cc006705	hypothetical protein
Cc006706	hypothetical protein
Cc006721	Chromatin assembly and remodeling.chromatin remodeling complexes.ATPase core components.Rad5/16-like group.Rad5/16 chromatin remodeling factor
Cc006746	hypothetical protein
Cc006752	hypothetical protein
Cc006754	hypothetical protein
Cc006770	Cell wall.hemicellulose.heteromannan.modification and degradation.endo-beta-1,4-mannanase
Cc006780	hypothetical protein
Cc006782	hypothetical protein
Cc006786	hypothetical protein
Cc006787	Membrane vesicle trafficking.endomembrane trafficking.protein recycling.ubiquitylated cargo adaptors.TOM associated protein
Cc006790	hypothetical protein
Cc006791	hypothetical protein
Cc006795	Protein translocation.plasmodesmata intercellular trafficking.SIEL regulator protein
Cc006797	hypothetical protein
Cc006799	Secondary metabolism.phenolics.p-coumaroyl-CoA synthesis.phenylalanine ammonia lyase
Cc006801	hypothetical protein
Cc006802	hypothetical protein
Cc006804	hypothetical protein
Cc006809	hypothetical protein
Cc006810	Phytohormones.ethylene.synthesis.ETO-type regulator protein
Cc006821	hypothetical protein
Cc006822	hypothetical protein
Cc006829	RNA processing.RNA 3-end polyadenylation.Cleavage and Polyadenylation Specificity Factor (CPSF) complex.Symplekin/Pta1 component
Cc006830	hypothetical protein
Cc006831	Solute transport.carrier-mediated transport.CDF superfamily.CaCA family.cation antiporter (CAX-type)
Cc006832	Protein degradation.peptide tagging.Ubiquitin (UBQ)-anchor addition (ubiquitylation).UBQ-ligase E3 activities.RING-domain E3 ligase activities.RING-HCa-type E3 ligase
Cc006834	hypothetical protein
Cc006835	hypothetical protein
Cc006848	Solute transport.carrier-mediated transport.MFS superfamily.PHT4 phosphate transporter
Cc006849	RNA processing.RNA 5-end cap adding.RNA capping enzyme
Cc006852	hypothetical protein
Cc006857	hypothetical protein
Cc006864	hypothetical protein
Cc006865	Protein modification.phosphorylation.ULK kinase
Cc006867	hypothetical protein
Cc006872	hypothetical protein
Cc006874	hypothetical protein
Cc006882	hypothetical protein
Cc006883	RNA biosynthesis.transcription factor families.MYB superfamily.MYB transcription factor
Cc006884	hypothetical protein
Cc006885	hypothetical protein
Cc006886	Protein modification.dephosphorylation.serine/threonine protein phosphatase superfamily.PPM/PP2C Mn/Mg-dependent phosphatase families.clade C phosphatase
Cc006904	hypothetical protein
Cc006905	hypothetical protein
Cc006906	Phytohormones.salicylic acid.perception and signal transduction.NPR3/4 receptor protein
Cc006908	Multi-process regulatory mechanisms.Rop GTPase regulatory system.RopGEF guanine nucleotide exchange activities.DH-type exchange factor (SWAP70)
Cc006911	hypothetical protein
Cc006915	RNA biosynthesis.RNA polymerase III-dependent transcription.TFIIIc transcription factor complex.TFC4/Tau131 component
Cc006927	Cell wall.pectin.homogalacturonan.modification and degradation.pectin methylesterase
Cc006939	hypothetical protein
Cc006940	hypothetical protein
Cc006941	hypothetical protein
Cc006961	Environmental stimuli response.temperature.Hsp (heat-shock-responsive protein) families.sHsp (small heat-shock-responsive protein) families.class-C-II protein
Cc006972	hypothetical protein
Cc006988	RNA biosynthesis.transcription factor families.AP2/ERF superfamily.ERF-type transcription factor
Cc006989	RNA biosynthesis.transcription factor families.AP2/ERF superfamily.ERF-type transcription factor
Cc006994	Protein modification.phosphorylation.TKL kinase superfamily.MAP3K-RAF kinase
Cc006995	hypothetical protein
Cc007000	RNA biosynthesis.RNA polymerase II-dependent transcription.pre-initiation complex.TFIId basal transcription regulation complex.SPT3/TAF13 component
Cc007006	Protein degradation.peptide tagging.Ubiquitin (UBQ)-anchor addition (ubiquitylation).UBQ-ligase E3 activities.RING-domain E3 ligase activities.RING-HCa-type E3 ligase
Cc007008	hypothetical protein
Cc007013	hypothetical protein
Cc007018	hypothetical protein
Cc007020	hypothetical protein
Cc007021	hypothetical protein
Cc007022	hypothetical protein
Cc007023	hypothetical protein
Cc007030	Protein degradation.peptidase families.serine-type peptidase activities.serine carboxypeptidase
Cc007032	hypothetical protein
Cc007034	hypothetical protein
Cc007035	Lipid metabolism.sphingolipid metabolism.sphingosine kinase
Cc007036	hypothetical protein
Cc007037	Lipid metabolism.sphingolipid metabolism.sphingosine kinase
Cc007041	hypothetical protein
Cc007043	hypothetical protein
Cc007044	hypothetical protein
Cc007047	hypothetical protein
Cc007048	Phytohormones.auxin.perception and signal transduction.receptor complex.TIR1/AFB-type component
Cc007049	Solute transport.carrier-mediated transport.MFS superfamily.SP family.monosaccharide transporter (STP-type)
Cc007050	RNA biosynthesis.transcription factor families.MYB superfamily.MYB transcription factor
Cc007054	Solute transport.carrier-mediated transport.ENT nucleoside transporter
Cc007055	hypothetical protein
Cc007057	hypothetical protein
Cc007064	hypothetical protein
Cc007065	hypothetical protein
Cc007066	Cell wall.pectin.homogalacturonan.modification and degradation.pectin methylesterase
Cc007070	Multi-process regulatory mechanisms.Rop GTPase regulatory system.RIC GTPase effector
Cc007072	hypothetical protein
Cc007073	Cell wall.lignin.monolignol glycosylation and deglycosylation.coniferin beta-glucosidase
Cc007084	hypothetical protein
Cc007085	hypothetical protein
Cc007086	hypothetical protein
Cc007090	hypothetical protein
Cc007093	hypothetical protein
Cc007094	Protein degradation.peptidase families.aspartic-type peptidase activities.pepsin-type protease
Cc007096	Chromatin assembly and remodeling.histone modifications.histone lysine methylation/demethylation.JmjC group histone demethylase activities.KDM3-type histone demethylase
Cc007097	hypothetical protein
Cc007109	hypothetical protein
Cc007117	Photosynthesis.photophosphorylation.chlororespiration.PTOX terminal oxidase
Cc007124	Solute transport.carrier-mediated transport.MFS superfamily.NRT1/PTR anion transporter
Cc007128	Chromatin assembly and remodeling.DNA methylation.RNA-independent DNA methylation.MET DNA methyltransferase
Cc007143	hypothetical protein
Cc007145	hypothetical protein
Cc007146	hypothetical protein
Cc007147	hypothetical protein
Cc007150	Coenzyme metabolism.iron-sulfur cluster assembly machineries.plastidial SUF system.transfer phase.NFU1/2/3 component
Cc007154	Cell wall.cellulose.synthesis.cellulose microfibrils and hemicellulose interaction.COB-type protein
Cc007162	hypothetical protein
Cc007164	hypothetical protein
Cc007166	Solute transport.carrier-mediated transport.CPA superfamily.CPA-2 family.proton:monovalent cation antiporter (CHX-type)
Cc007167	hypothetical protein
Cc007171	hypothetical protein
Cc007183	hypothetical protein
Cc007184	hypothetical protein
Cc007188	hypothetical protein
Cc007191	hypothetical protein
Cc007192	hypothetical protein
Cc007212	hypothetical protein
Cc007217	hypothetical protein
Cc007226	hypothetical protein
Cc007229	hypothetical protein
Cc007231	hypothetical protein
Cc007232	hypothetical protein
Cc007234	Protein degradation.peptide tagging.Ubiquitin (UBQ)-anchor addition (ubiquitylation).UBQ-ligase E3 activities.RING-domain E3 ligase activities.RING-H2-type E3 ligase
Cc007235	hypothetical protein
Cc007236	hypothetical protein
Cc007243	hypothetical protein
Cc007244	hypothetical protein
Cc007248	hypothetical protein
Cc007249	hypothetical protein
Cc007252	hypothetical protein
Cc007253	hypothetical protein
Cc007257	hypothetical protein
Cc007261	hypothetical protein
Cc007263	hypothetical protein
Cc007265	Membrane vesicle trafficking.autophagosome formation.PI3-kinase vesicle nucleation complex.VPS34/PI3K phosphatidylinositol 3-kinase component
Cc007267	Nucleotide metabolism.purines.ribonucleotide (RN) anabolism.adenylosuccinate lyase
Cc007268	Nucleotide metabolism.purines.ribonucleotide (RN) anabolism.adenylosuccinate lyase
Cc007271	hypothetical protein
Cc007274	hypothetical protein
Cc007287	hypothetical protein
Cc007306	hypothetical protein
Cc007307	hypothetical protein
Cc007311	hypothetical protein
Cc007317	hypothetical protein
Cc007321	hypothetical protein
Cc007330	hypothetical protein
Cc007335	hypothetical protein
Cc007338	hypothetical protein
Cc007347	hypothetical protein
Cc007350	hypothetical protein
Cc007351	Protein modification.dephosphorylation.serine/threonine protein phosphatase superfamily.PPP Fe-Zn-dependent phosphatase families.PP2A phosphatase complexes.B1-type regulatory component
Cc007354	hypothetical protein
Cc007382	hypothetical protein
Cc007383	hypothetical protein
Cc007384	hypothetical protein
Cc007385	hypothetical protein
Cc007390	hypothetical protein
Cc007415	hypothetical protein
Cc007419	hypothetical protein
Cc007420	hypothetical protein
Cc007421	hypothetical protein
Cc007423	hypothetical protein
Cc007427	hypothetical protein
Cc007435	hypothetical protein
Cc007441	hypothetical protein
Cc007445	hypothetical protein
Cc007448	hypothetical protein
Cc007451	RNA biosynthesis.transcription factor families.FAR1 transcription factor
Cc007453	hypothetical protein
Cc007454	hypothetical protein
Cc007476	hypothetical protein
Cc007481	hypothetical protein
Cc007486	hypothetical protein
Cc007494	hypothetical protein
Cc007499	hypothetical protein
Cc007500	hypothetical protein
Cc007501	hypothetical protein
Cc007537	hypothetical protein
Cc007538	Environmental stimuli response.programmed cell death (PCD).GILP regulator protein
Cc007539	hypothetical protein
Cc007540	RNA biosynthesis.transcription factor families.NAC transcription factor
Cc007543	hypothetical protein
Cc007544	hypothetical protein
Cc007545	Membrane vesicle trafficking.target membrane tethering.Exocyst complex.EXO70 component
Cc007549	hypothetical protein
Cc007550	Lipid metabolism.sphingolipid metabolism.sphingosine-1-phosphate lyase
Cc007552	RNA biosynthesis.transcription factor families.MADS box transcription factor
Cc007560	hypothetical protein
Cc007565	RNA biosynthesis.transcription factor families.MYB superfamily.MYB transcription factor
Cc007568	Protein degradation.peptidase families.serine-type peptidase activities.Rhomboid protease
Cc007569	hypothetical protein
Cc007570	RNA biosynthesis.organelle machineries.transcription.mTERF transcription factor
Cc007571	Protein biosynthesis.aminoacyl-tRNA synthetase activities.tryptophan-tRNA ligase
Cc007576	Protein biosynthesis.translation initiation.pre-initiation complex (PIC).eIF2 Met-tRNA binding factor complex.phosphorylation of eIF2-alpha.kinase (GCN2)
Cc007578	hypothetical protein
Cc007580	hypothetical protein
Cc007581	RNA biosynthesis.transcription factor families.TCP transcription factor
Cc007587	hypothetical protein
Cc007606	hypothetical protein
Cc007615	hypothetical protein
Cc007634	hypothetical protein
Cc007635	Solute transport.carrier-mediated transport.APC superfamily.AAAP family.AAAP-type transporter
Cc007637	hypothetical protein
Cc007638	hypothetical protein
Cc007651	hypothetical protein
Cc007652	hypothetical protein
Cc007656	hypothetical protein
Cc007665	Phytohormones.jasmonic acid.perception and signal transduction.receptor complex.COI-type component
Cc007666	hypothetical protein
Cc007667	hypothetical protein
Cc007671	Solute transport.carrier-mediated transport.APC superfamily.AAAP family.proline transporter (ProT-type)
Cc007675	hypothetical protein
Cc007679	hypothetical protein
Cc007683	hypothetical protein
Cc007685	hypothetical protein
Cc007688	hypothetical protein
Cc007689	hypothetical protein
Cc007690	hypothetical protein
Cc007695	RNA biosynthesis.transcription factor families.MYB superfamily.MYB-related transcription factor
Cc007696	hypothetical protein
Cc007698	hypothetical protein
Cc007706	hypothetical protein
Cc007714	hypothetical protein
Cc007716	hypothetical protein
Cc007720	hypothetical protein
Cc007725	Solute transport.carrier-mediated transport.CDF superfamily.CDF family.manganese cation transporter (Mn-CDF-type)
Cc007726	Solute transport.carrier-mediated transport.APC superfamily.SulP family.sulfate transporter (SULTR-type)
Cc007727	hypothetical protein
Cc007728	hypothetical protein
Cc007736	hypothetical protein
Cc007742	hypothetical protein
Cc007743	hypothetical protein
Cc007744	hypothetical protein
Cc007766	RNA biosynthesis.transcription factor families.C2C2 superfamily.BBX/CONSTANS transcription factor
Cc007773	hypothetical protein
Cc007774	hypothetical protein
Cc007786	Protein degradation.peptide tagging.Ubiquitin (UBQ)-anchor addition (ubiquitylation).UBQ-ligase E3 activities.RING-domain E3 ligase activities.RING-v-type E3 ligase
Cc007795	Protein modification.dephosphorylation.serine/threonine protein phosphatase superfamily.PPM/PP2C Mn/Mg-dependent phosphatase families.clade C phosphatase
Cc007797	RNA biosynthesis.transcription factor families.MYB superfamily.MYB transcription factor
Cc007801	hypothetical protein
Cc007804	hypothetical protein
Cc007810	hypothetical protein
Cc007813	hypothetical protein
Cc007823	hypothetical protein
Cc007824	RNA processing.RNA 5-end cap adding.RNA capping enzyme
Cc007825	Solute transport.carrier-mediated transport.MFS superfamily.PHT4 phosphate transporter
Cc007834	hypothetical protein
Cc007835	hypothetical protein
Cc007836	hypothetical protein
Cc007837	hypothetical protein
Cc007840	Protein degradation.peptide tagging.Ubiquitin (UBQ)-anchor addition (ubiquitylation).UBQ-ligase E3 activities.RING-domain E3 ligase activities.RING-HCa-type E3 ligase
Cc007841	Solute transport.carrier-mediated transport.CDF superfamily.CaCA family.cation antiporter (CAX-type)
Cc007844	hypothetical protein
Cc007845	RNA processing.RNA 3-end polyadenylation.Cleavage and Polyadenylation Specificity Factor (CPSF) complex.Symplekin/Pta1 component
Cc007851	hypothetical protein
Cc007854	hypothetical protein
Cc007863	Phytohormones.ethylene.synthesis.ETO-type regulator protein
Cc007868	hypothetical protein
Cc007872	Secondary metabolism.phenolics.p-coumaroyl-CoA synthesis.phenylalanine ammonia lyase
Cc007875	hypothetical protein
Cc007877	hypothetical protein
Cc007881	Protein translocation.plasmodesmata intercellular trafficking.SIEL regulator protein
Cc007885	Membrane vesicle trafficking.endomembrane trafficking.protein recycling.ubiquitylated cargo adaptors.TOM associated protein
Cc007889	hypothetical protein
Cc007891	hypothetical protein
Cc007892	hypothetical protein
Cc007903	Cell wall.hemicellulose.heteromannan.modification and degradation.endo-beta-1,4-mannanase
Cc007924	Membrane vesicle trafficking.SNARE target membrane recognition and fusion complexes.Qa-type SNARE components.SYP1-group protein
Cc007926	hypothetical protein
Cc007927	hypothetical protein
Cc007942	hypothetical protein
Cc007943	hypothetical protein
Cc007950	hypothetical protein
Cc007954	RNA processing.RNA splicing.U12-type-intron-specific minor spliceosome.U11/U12 small nuclear ribonucleoprotein particle (snRNP).U11/U12-65K snRNP component
Cc007964	hypothetical protein
Cc007973	Solute transport.channel-mediated transport.channels.MIP family.small basic intrinsic protein (SIP-type)
Cc007993	hypothetical protein
Cc007994	Cell wall.lignin.monolignol synthesis.coumarate 3-hydroxylase (C3H)
Cc007995	Solute transport.carrier-mediated transport.DMT superfamily.UmamiT-type solute transporter
Cc008008	RNA biosynthesis.RNA polymerase II-dependent transcription.MEDIATOR transcription co-activator complex.other.MED26 component
Cc008009	hypothetical protein
Cc008013	RNA biosynthesis.transcription factor families.bZIP superfamily.bZIP transcription factor
Cc008014	Cell cycle.interphase.G1 phase.DP transcription factor
Cc008020	hypothetical protein
Cc008027	Phytohormones.cytokinin.conjugation and degradation.UDP-dependent glycosyl transferase
Cc008028	hypothetical protein
Cc008029	hypothetical protein
Cc008030	hypothetical protein
Cc008032	Lipid metabolism.lipid degradation.triacylglycerol lipase activities.diacyl-/triacylglycerol lipase activities.Patatin-type triacylglycerol lipase
Cc008034	hypothetical protein
Cc008035	hypothetical protein
Cc008038	Solute transport.primary active transport.P-type ATPase superfamily.P2 family.ACA P2B-type calcium cation-transporting ATPase
Cc008045	Cytoskeleton.microfilament network.actin polymerisation.villin actin-crosslinking factor
Cc008046	Cytoskeleton.microfilament network.actin polymerisation.villin actin-crosslinking factor
Cc008048	hypothetical protein
Cc008054	hypothetical protein
Cc008058	hypothetical protein
Cc008062	Solute transport.channel-mediated transport.channels.MSL mechanosensitive ion channel
Cc008064	hypothetical protein
Cc008065	Protein modification.phosphorylation.CAMK kinase superfamily.CDPK kinase
Cc008066	hypothetical protein
Cc008067	RNA biosynthesis.transcription factor families.C3H zinc finger transcription factor
Cc008069	hypothetical protein
Cc008073	hypothetical protein
Cc008074	hypothetical protein
Cc008078	hypothetical protein
Cc008081	hypothetical protein
Cc008084	hypothetical protein
Cc008085	Phytohormones.strigolactone.perception and signal transduction.SMXL signal transducer
Cc008091	hypothetical protein
Cc008095	Protein degradation.peptide tagging.Ubiquitin (UBQ)-anchor addition (ubiquitylation).UBQ-ligase E3 activities.RING-domain E3 ligase activities.RING-HCa-type E3 ligase
Cc008096	hypothetical protein
Cc008101	hypothetical protein
Cc008102	Coenzyme metabolism.thiamine pyrophosphate synthesis.hydroxymethylpyrimidine diphosphate synthesis.hydroxymethylpyrimidine phosphate synthase (ThiC)
Cc008109	Carbohydrate metabolism.starch metabolism.degradation.hydrolysis and phosphorolysis.plastidial alpha-glucan phosphorylase
Cc008111	Protein modification.phosphorylation.TKL kinase superfamily.RLCK-VII kinase families.RLCK-VIIa kinase
Cc008118	Multi-process regulatory mechanisms.circadian clock.evening element regulation.Evening complex (EC).LUX component
Cc008119	hypothetical protein
Cc008121	hypothetical protein
Cc008124	RNA biosynthesis.transcription factor families.GRAS transcription factor
Cc008132	RNA processing.RNA quality control Exon Junction complex (EJC).peripheral components.SRm160 component
Cc008150	hypothetical protein
Cc008153	Chromatin assembly and remodeling.DNA methylation.ROS1-mediated DNA demethylation.MBD7 ROS1-recruitment complex.MBD7 component
Cc008155	hypothetical protein
Cc008156	hypothetical protein
Cc008159	hypothetical protein
Cc008160	hypothetical protein
Cc008162	Protein degradation.peptide tagging.Ubiquitin (UBQ)-anchor addition (ubiquitylation).UBQ-ligase E3 activities.RING-domain E3 ligase activities.RING-H2-type E3 ligase
Cc008164	hypothetical protein
Cc008165	Solute transport.carrier-mediated transport.MFS superfamily.PHT4 phosphate transporter
Cc008167	Protein degradation.peptide tagging.Ubiquitin (UBQ)-anchor addition (ubiquitylation).UBQ-ligase E3 activities.RING-domain E3 ligase activities.RING-H2-type E3 ligase
Cc008169	hypothetical protein
Cc008170	hypothetical protein
Cc008173	hypothetical protein
Cc008180	hypothetical protein
Cc008181	hypothetical protein
Cc008184	RNA processing.ribonuclease activities.RNase P ribonuclease activities.RNA-dependent RNase P complex.RPP30 component
Cc008185	hypothetical protein
Cc008187	hypothetical protein
Cc008201	RNA biosynthesis.transcription factor families.AS2/LOB transcription factor
Cc008202	Coenzyme metabolism.FMN/FAD biosynthesis.riboflavin kinase
Cc008205	hypothetical protein
Cc008206	hypothetical protein
Cc008209	Protein degradation.peptide tagging.Small-Ubiquitin-like-Modifier (SUMO)-anchor modification (sumoylation).SUMO E3 ligase activities.SUMO E3 ligase (SIZ1)
Cc008215	Secondary metabolism.terpenoids.methylerythritol phosphate pathway.4-hydroxy-3-methylbut-2-enyl diphosphate synthase
Cc008221	Protein degradation.peptide tagging.Homologous-to-Ubiquitin (HUB)-anchor addition.HUB ubiquitin-fold protein
Cc008224	Protein degradation.peptide tagging.Homologous-to-Ubiquitin (HUB)-anchor addition.HUB ubiquitin-fold protein
Cc008226	hypothetical protein
Cc008227	hypothetical protein
Cc008231	hypothetical protein
Cc008232	hypothetical protein
Cc008237	hypothetical protein
Cc008239	hypothetical protein
Cc008240	hypothetical protein
Cc008244	RNA biosynthesis.DNA-dependent RNA polymerase (Pol) complexes.Pol I catalytic subunits.subunit 2
Cc008246	hypothetical protein
Cc008265	hypothetical protein
Cc008268	hypothetical protein
Cc008278	hypothetical protein
Cc008280	hypothetical protein
Cc008282	hypothetical protein
Cc008284	hypothetical protein
Cc008291	hypothetical protein
Cc008292	hypothetical protein
Cc008293	hypothetical protein
Cc008294	hypothetical protein
Cc008295	hypothetical protein
[truncated: 8,095 more rows]
