# Supplementary material for: Interspecific Signaling Between the Parasitic Plant and the Host Plants Regulate Xylem Vessel Cell Differentiation in Haustoria of Cuscuta campestris
Source: Front Plant Sci. 2020 Mar 13;11:193. doi: 10.3389/fpls.2020.00193 (PMC7082356; doi:10.3389/fpls.2020.00193)
Supplement: Supplementary file 5 [file DataSheet_5.xlsx]

## Sheet: シート1
Supplementary Data 5. List of genes belong to each of the seven clusters
Cluster No.	id	annotation
1	Cc000013	hypothetical protein
1	Cc000024	Solute transport.carrier-mediated transport.OPT family.iron chelator transporter (YSL-type)
1	Cc000026	Solute transport.carrier-mediated transport.MFS superfamily.MFS-type solute transporter
1	Cc000028	RNA biosynthesis.transcription factor families.WRKY transcription factor
1	Cc000039	Cell wall.pectin.homogalacturonan.modification and degradation.pectin methylesterase
1	Cc000040	hypothetical protein
1	Cc000050	hypothetical protein
1	Cc000057	Protein modification.phosphorylation.TKL kinase superfamily.G-Lectin kinase families.SD-2 kinase
1	Cc000086	RNA biosynthesis.transcription factor families.MYB superfamily.MYB transcription factor
1	Cc000107	Protein modification.phosphorylation.TKL kinase superfamily.LRR-XI kinase
1	Cc000112	Protein modification.phosphorylation.TKL kinase superfamily.LRR-XI kinase
1	Cc000114	RNA biosynthesis.transcription factor families.AP2/ERF superfamily.AP2-type transcription factor
1	Cc000125	hypothetical protein
1	Cc000129	hypothetical protein
1	Cc000135	Protein modification.hydroxylation.prolyl hydroxylase
1	Cc000137	Protein degradation.peptidase families.serine-type peptidase activities.subtilisin-type protease families.SBT1 protease
1	Cc000152	RNA biosynthesis.transcription factor families.WRKY transcription factor
1	Cc000158	hypothetical protein
1	Cc000163	RNA biosynthesis.transcription factor families.HSF (heat shock) transcription factor
1	Cc000166	Protein biosynthesis.aminoacyl-tRNA synthetase activities.valine-tRNA ligase
1	Cc000191	hypothetical protein
1	Cc000194	hypothetical protein
1	Cc000205	hypothetical protein
1	Cc000242	hypothetical protein
1	Cc000248	hypothetical protein
1	Cc000249	hypothetical protein
1	Cc000252	Protein modification.phosphorylation.TKL kinase superfamily.LRR-XV kinase
1	Cc000282	Membrane vesicle trafficking.Coat protein I (COPI) coatomer machinery.trafficking regulation.p24-delta regulator protein
1	Cc000283	Solute transport.carrier-mediated transport.IT superfamily.phosphate transporter (PHO-type)
1	Cc000301	hypothetical protein
1	Cc000305	hypothetical protein
1	Cc000312	hypothetical protein
1	Cc000348	Lipid metabolism.lipid bodies-associated activities.oleosin
1	Cc000352	hypothetical protein
1	Cc000354	hypothetical protein
1	Cc000356	hypothetical protein
1	Cc000370	Cellular respiration.tricarboxylic acid cycle.succinate dehydrogenase complex.SDH2-type iron-sulphur component
1	Cc000371	Cell wall.cell wall proteins.hydroxyproline-rich glycoproteins.extensins (EXTs).glycosylation.EXT serine O-alpha-galactosyltransferase
1	Cc000376	hypothetical protein
1	Cc000383	Protein modification.phosphorylation.TKL kinase superfamily.CrlRLK1 kinase
1	Cc000386	Membrane vesicle trafficking.Coat protein I (COPI) coatomer machinery.ARF-GTPase-activating (ARF-GAP) activities.class II ARF-GAP protein
1	Cc000394	Solute transport.channel-mediated transport.channels.VIC superfamily.cyclic nucleotide-gated cation channel (CNGC-type)
1	Cc000400	hypothetical protein
1	Cc000406	hypothetical protein
1	Cc000415	RNA biosynthesis.transcription factor families.GRAS transcription factor
1	Cc000419	hypothetical protein
1	Cc000429	hypothetical protein
1	Cc000432	hypothetical protein
1	Cc000435	Protein modification.phosphorylation.CAMK kinase superfamily.CDPK kinase
1	Cc000446	Protein degradation.peptide tagging.Small-Ubiquitin-like-Modifier (SUMO)-anchor modification (sumoylation).SUMO ubiquitin-fold protein
1	Cc000448	hypothetical protein
1	Cc000449	hypothetical protein
1	Cc000456	Cytoskeleton.microfilament network.actin polymerisation.fimbrin actin-crosslinking factor
1	Cc000457	hypothetical protein
1	Cc000475	hypothetical protein
	Cc000488	hypothetical protein
	Cc000490	Nucleotide metabolism.pyrimidines.salvage pathway.bifunctional uridine kinase and uracil phosphoribosyltransferase
	Cc000499	hypothetical protein
	Cc000500	hypothetical protein
	Cc000501	hypothetical protein
	Cc000528	hypothetical protein
	Cc000533	hypothetical protein
	Cc000588	Protein degradation.peptide tagging.Membrane-anchored-Ubiquitin (MUB)-anchor addition.UBC-subclass-6 conjugation E2 protein
	Cc000591	Protein degradation.peptide tagging.Ubiquitin (UBQ)-anchor addition (ubiquitylation).UBQ-ligase E3 activities.Cullin-based ubiquitylation complexes.CUL3-BTB E3 ligase complexes.BTB/POZ substrate adaptor components.LRB-type component
	Cc000612	hypothetical protein
	Cc000622	Protein modification.peptide maturation.endomembrane system.SPP signal peptidase
	Cc000623	hypothetical protein
	Cc000626	hypothetical protein
	Cc000628	hypothetical protein
	Cc000632	Phytohormones.jasmonic acid.synthesis.acyl-CoA thioesterase
	Cc000650	hypothetical protein
	Cc000674	Lipid metabolism.lipid degradation.phospholipase activities.phospholipase D activities.PLD-beta/gamma-type phospholipase D
	Cc000679	hypothetical protein
	Cc000705	hypothetical protein
	Cc000706	hypothetical protein
	Cc000721	Cell wall.pectin.homogalacturonan.modification and degradation.pectin methylesterase
	Cc000733	hypothetical protein
	Cc000744	hypothetical protein
	Cc000751	hypothetical protein
	Cc000763	Solute transport.carrier-mediated transport.APC superfamily.APC family.cationic amino acid transporter (CAT-type)
	Cc000766	hypothetical protein
	Cc000769	hypothetical protein
	Cc000790	Cellular respiration.tricarboxylic acid cycle.mitochondrial NAD-dependent malic enzyme
	Cc000791	Membrane vesicle trafficking.clathrin coated vesicle (CCV) machinery.CCV plasma membrane detachment.DRP1-type dynamin
	Cc000795	Cell wall.cutin and suberin.cuticular lipid formation.alkane-forming pathway.CER1-CER3 alkane-forming complex.CER1 aldehyde decarbonylase component
	Cc000804	Solute transport.carrier-mediated transport.MFS superfamily.NRT1/PTR anion transporter
	Cc000805	hypothetical protein
	Cc000809	hypothetical protein
	Cc000840	hypothetical protein
	Cc000852	Cellular respiration.tricarboxylic acid cycle.citrate synthase
	Cc000859	RNA biosynthesis.transcription factor families.MYB superfamily.MYB-related transcription factor
	Cc000861	Protein modification.phosphorylation.NAK kinase
	Cc000877	hypothetical protein
	Cc000901	hypothetical protein
	Cc000920	Membrane vesicle trafficking.clathrin coated vesicle (CCV) machinery.CCV accessory factors.AUL clathrin uncoating protein
	Cc000921	hypothetical protein
	Cc000935	hypothetical protein
	Cc000943	hypothetical protein
	Cc000972	hypothetical protein
	Cc000985	hypothetical protein
	Cc000990	Membrane vesicle trafficking.target membrane tethering.Exocyst complex.EXO70 component
	Cc001050	RNA biosynthesis.RNA polymerase II-dependent transcription.pre-initiation complex.TFIIa basal transcription factor complex.large subunit
	Cc001053	Membrane vesicle trafficking.regulation of membrane tethering and fusion.RAB-GTPase activities.A-class RAB GTPase
	Cc001085	Solute transport.carrier-mediated transport.DMT superfamily.NST-TPT group.UTR1/5 nucleotide sugar transporter
	Cc001117	RNA biosynthesis.transcription factor families.C2C2 superfamily.DOF transcription factor
	Cc001122	hypothetical protein
	Cc001131	Lipid metabolism.fatty acid synthesis.fatty acid desaturation and elongation.fatty acid elongation.fatty acid elongation complex.KCS 3-ketoacyl-CoA synthase
	Cc001142	hypothetical protein
	Cc001144	RNA biosynthesis.transcription factor families.C2H2 zinc finger transcription factor
	Cc001145	hypothetical protein
	Cc001151	Chromatin assembly and remodeling.histones.H2B-type histone
	Cc001154	RNA processing.messenger ribonucleoprotein particle (mRNP).mRNP export.TREX/THO mRNP trafficking complex.ALY/Tho4 mRNA-binding adaptor component
	Cc001160	hypothetical protein
	Cc001165	Environmental stimuli response.temperature.Hsp (heat-shock-responsive protein) families.Hsp70 family.DnaK protein
	Cc001212	hypothetical protein
	Cc001231	hypothetical protein
	Cc001257	Protein modification.dephosphorylation.serine/threonine protein phosphatase superfamily.PPM/PP2C Mn/Mg-dependent phosphatase families.clade A phosphatase
	Cc001258	hypothetical protein
	Cc001290	Secondary metabolism.nitrogen-containing secondary compounds.alkaloids.indole alkaloid synthesis.aromatic L-amino acid decarboxylase
	Cc001313	Protein modification.phosphorylation.CMGC kinase superfamily.DYRK kinase
	Cc001316	hypothetical protein
	Cc001319	hypothetical protein
	Cc001332	RNA biosynthesis.transcription factor families.AP2/ERF superfamily.DREB-type transcription factor
	Cc001348	Redox homeostasis.enzymatic reactive oxygen species scavengers.superoxide dismutase activities.manganese superoxide dismutase
	Cc001350	hypothetical protein
	Cc001353	hypothetical protein
	Cc001366	Nutrient uptake.nitrogen assimilation.glutamate deamination.glutamate dehydrogenase
	Cc001377	Lipid metabolism.sphingolipid metabolism.ceramide kinase
	Cc001378	hypothetical protein
	Cc001379	hypothetical protein
	Cc001384	Protein modification.phosphorylation.TKL kinase superfamily.LRR-XI kinase
	Cc001388	hypothetical protein
	Cc001391	hypothetical protein
	Cc001406	Solute transport.carrier-mediated transport.CPA superfamily.CPA-2 family.proton:potassium cation antiporter (KEA-type)
	Cc001422	hypothetical protein
	Cc001423	hypothetical protein
	Cc001428	Protein degradation.peptide tagging.Ubiquitin (UBQ)-anchor addition (ubiquitylation).UBQ-ligase E3 activities.RING-domain E3 ligase activities.RING-HCa-type E3 ligase
	Cc001443	hypothetical protein
	Cc001444	hypothetical protein
	Cc001457	Environmental stimuli response.temperature.Hsp (heat-shock-responsive protein) families.Hsp90 family.Hsp90 protein
	Cc001460	hypothetical protein
	Cc001461	Solute transport.channel-mediated transport.channels.SLAC anion channel
	Cc001479	Solute transport.carrier-mediated transport.TOC superfamily.SWEET sugar efflux transporter
	Cc001490	hypothetical protein
	Cc001491	hypothetical protein
	Cc001536	Protein degradation.peptidase families.aspartic-type peptidase activities.pepsin-type protease
	Cc001541	Protein degradation.peptide tagging.Ubiquitin (UBQ)-anchor addition (ubiquitylation).UBQ-ligase E3 activities.U-Box E3 ligase activities.PUB-type
	Cc001543	hypothetical protein
	Cc001576	hypothetical protein
	Cc001582	Protein modification.dephosphorylation.serine/threonine protein phosphatase superfamily.PPM/PP2C Mn/Mg-dependent phosphatase families.clade H phosphatase
	Cc001585	hypothetical protein
	Cc001588	hypothetical protein
	Cc001611	hypothetical protein
	Cc001615	Cell wall.cell wall proteins.hydroxyproline-rich glycoproteins.arabinogalactan proteins (AGPs).glycoproteins.xylogen-type arabinogalactan protein
	Cc001618	hypothetical protein
	Cc001642	Secondary metabolism.nitrogen-containing secondary compounds.glucosinolates.glucosinolate synthesis.gamma-glutamyl peptidase
	Cc001645	Solute transport.channel-mediated transport.channels.CorA family.CorA metal cation transporter
	Cc001664	hypothetical protein
	Cc001666	Membrane vesicle trafficking.endomembrane trafficking.vacuolar sorting.VSR vacuolar sorting receptor
	Cc001688	hypothetical protein
	Cc001689	Secondary metabolism.phenolics.flavonoid synthesis and modification.flavonoid glycosylation.flavonol 3-O-glycosyltransferase
	Cc001690	hypothetical protein
	Cc001691	Secondary metabolism.phenolics.flavonoid synthesis and modification.flavonoid glycosylation.flavonol 3-O-glycosyltransferase
	Cc001692	Secondary metabolism.phenolics.flavonoid synthesis and modification.flavonoid glycosylation.flavonol 3-O-glycosyltransferase
	Cc001704	hypothetical protein
	Cc001712	hypothetical protein
	Cc001714	Protein modification.phosphorylation.CAMK kinase superfamily.CRK kinase
	Cc001761	Cytoskeleton.microtubular network.Kinesin microtubule-based motor protein activities.Kinesin-7 motor protein
	Cc001789	hypothetical protein
	Cc001832	hypothetical protein
	Cc001838	RNA biosynthesis.transcription factor families.C2C2 superfamily.DOF transcription factor
	Cc001841	hypothetical protein
	Cc001853	Amino acid metabolism.biosynthesis.aspartate family.aspartate-derived amino acids.isoleucine.methionine gamma-lyase
	Cc001854	Lipid metabolism.lipid degradation.triacylglycerol lipase activities.diacyl-/triacylglycerol lipase activities.LIP-type triacylglycerol lipase
	Cc001866	Nutrient uptake.nitrogen assimilation.aspartate aminotransferase
	Cc001877	hypothetical protein
	Cc001878	hypothetical protein
	Cc001928	Phytohormones.abscisic acid.synthesis.neoxanthin cleavage protein
	Cc001944	Solute transport.carrier-mediated transport.CDF superfamily.CaCA family.cation antiporter (CAX-type)
	Cc001996	hypothetical protein
	Cc002035	Protein modification.phosphorylation.TKL kinase superfamily.RLCK-VIII kinase families.RLCK-VIII kinase
	Cc002041	Protein modification.phosphorylation.TKL kinase superfamily.PERK kinase
	Cc002045	Lipid metabolism.fatty acid synthesis.fatty acid chain termination.palmitoyl-ACP thioesterase
	Cc002049	Redox homeostasis.enzymatic reactive oxygen species scavengers.superoxide dismutase activities.copper/zinc superoxide dismutase
	Cc002053	Nutrient uptake.nitrogen assimilation.glutamate deamination.glutamate dehydrogenase
	Cc002058	hypothetical protein
	Cc002074	hypothetical protein
	Cc002079	hypothetical protein
	Cc002093	Cell cycle.mitosis and meiosis.metaphase to anaphase transition.Anaphase-Promoting Complex/Cyclosome (APC/C)-dependent ubiquitination.APC/C E3 ubiquitin ligase complex.catalytic core subcomplex.APC10 component
	Cc002110	hypothetical protein
	Cc002145	Protein translocation.endoplasmic reticulum.co-translational insertion system.Sec63 accessory component
	Cc002159	Membrane vesicle trafficking.endomembrane trafficking.ESCRT (Endosomal Sorting Complex Required for Transport) complexes.ESCRT-I complex.VPS37 component
	Cc002185	Environmental stimuli response.temperature.Hsp (heat-shock-responsive protein) families.sHsp (small heat-shock-responsive protein) families.class-C-I protein
	Cc002186	Secondary metabolism.terpenoids.methylerythritol phosphate pathway.DXS 1-deoxy-D-xylulose 5-phosphate synthase
	Cc002188	hypothetical protein
	Cc002193	Membrane vesicle trafficking.endomembrane trafficking.protein recycling.AP-5 cargo adaptor complex.AP5M medium mu subunit
	Cc002219	hypothetical protein
	Cc002223	Cell wall.cell wall proteins.hydroxyproline-rich glycoproteins.arabinogalactan proteins (AGPs).glycoproteins.xylogen-type arabinogalactan protein
	Cc002226	RNA processing.mRNA decay.exosome complex.EXO9 core complex.RRP42 component
	Cc002240	Membrane vesicle trafficking.clathrin coated vesicle (CCV) machinery.TPLATE AP-2 co-adaptor complex.CAP1/ECA4 component
	Cc002260	hypothetical protein
	Cc002264	hypothetical protein
	Cc002289	hypothetical protein
	Cc002297	hypothetical protein
	Cc002301	hypothetical protein
	Cc002314	Photosynthesis.CAM/C4 photosynthesis.phosphoenolpyruvate (PEP) carboxylase activity.regulation.PEP carboxylase kinase
	Cc002346	Protein modification.phosphorylation.TKL kinase superfamily.CrlRLK1 kinase
	Cc002353	hypothetical protein
	Cc002360	Solute transport.channel-mediated transport.channels.MIP family.tonoplast intrinsic protein (TIP-type)
	Cc002371	Cell wall.nucleotide sugars.sugar nucleotide oxidation pathway (SNOP).UDP-D-glucuronic acid decarboxylase
	Cc002393	RNA biosynthesis.transcription factor families.GRAS transcription factor
	Cc002395	Cell cycle.regulation.cyclin-dependent kinase inhibitor activities.SIM-type inhibitor
	Cc002396	Phytohormones.abscisic acid.perception and signaling.signal transducer (SDIR1)
	Cc002397	Protein degradation.peptidase families.aspartic-type peptidase activities.pepsin-type protease
	Cc002400	hypothetical protein
	Cc002402	hypothetical protein
	Cc002406	Protein modification.dephosphorylation.serine/threonine protein phosphatase superfamily.PPM/PP2C Mn/Mg-dependent phosphatase families.clade A phosphatase
	Cc002408	Protein modification.phosphorylation.TKL kinase superfamily.WAK/WAKL kinase
	Cc002415	hypothetical protein
	Cc002418	hypothetical protein
	Cc002419	hypothetical protein
	Cc002424	hypothetical protein
	Cc002427	hypothetical protein
	Cc002440	Protein degradation.N-end rule pathway of targeted proteolysis.N-terminal modification.arginyl-tRNA-protein transferase (ATE)
	Cc002449	Lipid metabolism.fatty acid synthesis.fatty acid desaturation and elongation.omega-3/omega-6 fatty acid desaturase
	Cc002491	hypothetical protein
	Cc002500	RNA biosynthesis.transcription factor families.WRKY transcription factor
	Cc002506	Phytohormones.auxin.conjugation and degradation.indole-3-acetic acid carboxyl methyltransferase
	Cc002511	hypothetical protein
	Cc002519	hypothetical protein
	Cc002528	hypothetical protein
	Cc002529	Chromatin assembly and remodeling.histone modifications.histone lysine methylation/demethylation.PRC2 histone methylation complex.VRN/FIS/EMF core complexes.SUZ12-like component (EMF2,VRN2,FIS2)
	Cc002542	Lipid metabolism.lipid bodies-associated activities.oleosin
	Cc002564	Cell wall.pectin.homogalacturonan.modification and degradation.pectin methylesterase
	Cc002575	hypothetical protein
	Cc002576	hypothetical protein
	Cc002594	hypothetical protein
	Cc002604	hypothetical protein
	Cc002605	RNA processing.RNA 3-end polyadenylation.Cleavage and Polyadenylation Specificity Factor (CPSF) complex.CPSF100/Ydh1 component
	Cc002632	hypothetical protein
	Cc002635	RNA biosynthesis.transcription factor families.HB (Homeobox) superfamily.HD-ZIP III transcription factor
	Cc002639	hypothetical protein
	Cc002643	hypothetical protein
	Cc002644	hypothetical protein
	Cc002645	hypothetical protein
	Cc002651	Protein modification.phosphorylation.CAMK kinase superfamily.SNF1-related SnRK1 kinase complex.beta-type regulatory subunit
	Cc002670	hypothetical protein
	Cc002691	Protein degradation.peptide tagging.Ubiquitin (UBQ)-anchor addition (ubiquitylation).UBQ-ligase E3 activities.Cullin-based ubiquitylation complexes.SKP1-CUL1-FBX (SCF) E3 ligase complexes.F-BOX substrate adaptor components.FBX component
	Cc002694	RNA biosynthesis.transcription factor families.TIFY transcription factor
	Cc002750	hypothetical protein
	Cc002754	RNA biosynthesis.transcription factor families.WRKY transcription factor
	Cc002756	hypothetical protein
	Cc002758	Protein modification.phosphorylation.CAMK kinase superfamily.SNF1-related SnRK3 kinase
	Cc002759	hypothetical protein
	Cc002760	Protein modification.phosphorylation.CAMK kinase superfamily.SNF1-related SnRK3 kinase
	Cc002761	hypothetical protein
	Cc002765	hypothetical protein
	Cc002776	hypothetical protein
	Cc002784	Protein modification.phosphorylation.TKL kinase superfamily.LRR-XI kinase
	Cc002785	hypothetical protein
	Cc002787	hypothetical protein
	Cc002798	hypothetical protein
	Cc002801	hypothetical protein
	Cc002808	Cell cycle.mitosis and meiosis.sister chromatid separation.cohesin establishment.WAPL cohesin cofactor
	Cc002813	hypothetical protein
	Cc002854	Membrane vesicle trafficking.endomembrane trafficking.ESCRT (Endosomal Sorting Complex Required for Transport) complexes.ESCRT-I complex.VPS28 component
	Cc002875	hypothetical protein
	Cc002891	hypothetical protein
	Cc002905	hypothetical protein
	Cc002914	hypothetical protein
	Cc002915	Phytohormones.brassinosteroid.perception and signal transduction.GSK3-type protein kinase (BIN2)
	Cc002929	hypothetical protein
	Cc002934	hypothetical protein
	Cc002957	hypothetical protein
	Cc002986	RNA biosynthesis.transcription factor families.bHLH transcription factor
	Cc003009	Solute transport.carrier-mediated transport.MFS superfamily.OATP organic anion transporter
	Cc003012	hypothetical protein
	Cc003014	hypothetical protein
	Cc003021	Solute transport.carrier-mediated transport.APC superfamily.NCS-2 family.unknown metabolite transporter (NAT-type)
	Cc003029	Amino acid metabolism.biosynthesis.aspartate family.aspartate-derived amino acids.methionine.salvage pathway.methylthioribose kinase
	Cc003058	RNA biosynthesis.transcription factor families.MYB superfamily.MYB transcription factor
	Cc003063	Protein translocation.peroxisome.importomer translocation system.receptor monoubiquitination system.Pex4 component
	Cc003072	hypothetical protein
	Cc003079	RNA biosynthesis.transcription factor families.HB (Homeobox) superfamily.HD-ZIP III transcription factor
	Cc003097	hypothetical protein
	Cc003103	RNA biosynthesis.transcription factor families.HB (Homeobox) superfamily.BEL transcription factor
	Cc003104	Chromatin assembly and remodeling.histone modifications.histone deacetylation.HDA1/RPD3 histone deacetylase activity.class-III histone deacetylase
	Cc003108	Solute transport.carrier-mediated transport.ZIP family.metal cation transporter (ZIP-type)
	Cc003110	hypothetical protein
	Cc003157	Solute transport.primary active transport.P-type ATPase superfamily.P1 family.HMA P1B-type heavy metal cation-transporting ATPase
	Cc003178	Cytoskeleton.microfilament network.myosin microfilament-based motor protein activities.MadB myosin adaptor protein
	Cc003203	Environmental stimuli response.temperature.Hsp (heat-shock-responsive protein) families.sHsp (small heat-shock-responsive protein) families.class-ER protein
	Cc003205	Membrane vesicle trafficking.regulation of membrane tethering and fusion.RAB-GTPase activities.A-class RAB GTPase
	Cc003206	hypothetical protein
	Cc003216	hypothetical protein
	Cc003254	hypothetical protein
	Cc003260	hypothetical protein
	Cc003269	hypothetical protein
	Cc003294	Phytohormones.brassinosteroid.perception and signal transduction.receptor complex.receptor kinase (BRI)
	Cc003296	RNA biosynthesis.transcription factor families.WRKY transcription factor
	Cc003350	hypothetical protein
	Cc003356	Cellular respiration.tricarboxylic acid cycle.2-oxoglutarate dehydrogenase complex.E2 component
	Cc003358	hypothetical protein
	Cc003359	hypothetical protein
	Cc003361	Protein biosynthesis.translation initiation.pre-initiation complex (PIC).eIF1 PIC assembly factor
	Cc003365	hypothetical protein
	Cc003408	Solute transport.carrier-mediated transport.MFS superfamily.SP family.hexose transporter (SGB/GlcT-type)
	Cc003432	hypothetical protein
	Cc003433	hypothetical protein
	Cc003439	Carbohydrate metabolism.sucrose metabolism.degradation.hexokinase
	Cc003442	hypothetical protein
	Cc003463	hypothetical protein
	Cc003486	hypothetical protein
	Cc003488	hypothetical protein
	Cc003490	Secondary metabolism.nitrogen-containing secondary compounds.alkaloids.indole alkaloid synthesis.aromatic L-amino acid decarboxylase
	Cc003497	hypothetical protein
	Cc003500	Cytoskeleton.microfilament network.actin polymerisation.formin actin filament elongation factor activities.group-I formin
	Cc003510	Lipid metabolism.lipid degradation.phospholipase activities.phospholipase A1 activities.PC-PLA1-type phospholipase A1
	Cc003519	hypothetical protein
	Cc003543	RNA biosynthesis.transcription factor families.HB (Homeobox) superfamily.HD-ZIP III transcription factor
	Cc003564	Lipid metabolism.lipid degradation.phospholipase activities.phospholipase C activities.nPLC-type phospholipase C
	Cc003608	Cell wall.pectin.modification and degradation.polygalacturonase activities.QRT3 polygalacturonase
	Cc003617	hypothetical protein
	Cc003627	hypothetical protein
	Cc003629	Membrane vesicle trafficking.clathrin coated vesicle (CCV) machinery.CCV accessory factors.ECA1/2 adaptor protein
	Cc003643	Amino acid metabolism.biosynthesis.shikimate family.phenylalanine and tyrosine.Tyr-insensitive prephenate dehydrogenase
	Cc003646	hypothetical protein
	Cc003648	hypothetical protein
	Cc003658	hypothetical protein
	Cc003684	hypothetical protein
	Cc003706	hypothetical protein
	Cc003721	Membrane vesicle trafficking.target membrane tethering.TRAPP (Trafficking-Protein-Particle) complexes.TRAPP-I/II/III complex-shared components.TRAPP-C12 component
	Cc003748	Cytoskeleton.microtubular network.Kinesin microtubule-based motor protein activities.Kinesin-14 motor protein
	Cc003750	Protein modification.dephosphorylation.serine/threonine protein phosphatase superfamily.PPM/PP2C Mn/Mg-dependent phosphatase families.clade H phosphatase
	Cc003763	hypothetical protein
	Cc003810	hypothetical protein
	Cc003820	hypothetical protein
	Cc003827	Protein modification.dephosphorylation.serine/threonine protein phosphatase superfamily.PPM/PP2C Mn/Mg-dependent phosphatase families.clade D phosphatase
	Cc003838	Protein degradation.peptidase families.serine-type peptidase activities.serine carboxypeptidase
	Cc003846	Protein modification.acetylation.plastidial Nat-type N-terminal acetylase
	Cc003865	hypothetical protein
	Cc003870	hypothetical protein
	Cc003880	Protein modification.dephosphorylation.serine/threonine protein phosphatase superfamily.PPP Fe-Zn-dependent phosphatase families.PP2A phosphatase complexes.B1-type regulatory component
	Cc003886	hypothetical protein
	Cc003903	hypothetical protein
	Cc003909	hypothetical protein
	Cc003910	hypothetical protein
	Cc003913	Multi-process regulatory mechanisms.SnRK1 metabolic regulator system.FLZ SnRK1-interacting factor
	Cc003915	Lipid metabolism.fatty acid synthesis.plastidial Type II fatty acid synthase (ptFAS) system.ketoacyl-ACP synthase activities.ketoacyl-ACP synthase II
	Cc003917	hypothetical protein
	Cc003928	Solute transport.carrier-mediated transport.MFS superfamily.OCT family.nicotinate transporter (NiaP-type)
	Cc003961	hypothetical protein
	Cc003968	Amino acid metabolism.biosynthesis.pyruvate family.alanine.alanine aminotransferase
	Cc003974	Protein biosynthesis.translation initiation.pre-initiation complex (PIC).eIF2B eIF2-GDP recycling complex.eIF2B-alpha
	Cc003982	Protein degradation.peptidase families.aspartic-type peptidase activities.pepsin-type protease
	Cc004001	Protein modification.phosphorylation.CMGC kinase superfamily.cyclin-dependent kinase families.CDK9 kinase
	Cc004016	hypothetical protein
	Cc004034	hypothetical protein
	Cc004047	RNA biosynthesis.transcription factor families.HSF (heat shock) transcription factor
	Cc004058	hypothetical protein
	Cc004063	hypothetical protein
	Cc004064	hypothetical protein
	Cc004070	RNA biosynthesis.transcription factor families.WRKY transcription factor
	Cc004071	Protein modification.phosphorylation.TKL kinase superfamily.RLCK-V kinase
	Cc004081	hypothetical protein
	Cc004096	Phytohormones.abscisic acid.synthesis.neoxanthin cleavage protein
	Cc004097	hypothetical protein
	Cc004102	Protein modification.phosphorylation.CMGC kinase superfamily.MAPK kinase
	Cc004110	hypothetical protein
	Cc004138	hypothetical protein
	Cc004140	Protein translocation.nucleus.nucleocytoplasmic transport.karyopherin beta transport receptors.XPO7 export karyopherin
	Cc004143	Nucleotide metabolism.pyrimidines.ribonucleotide anabolism.UMP synthase
	Cc004144	hypothetical protein
	Cc004177	hypothetical protein
	Cc004178	hypothetical protein
	Cc004211	Protein biosynthesis.translation initiation.mRNA loading.eIF4F mRNA unwinding complex.eIF4G component
	Cc004218	Cell cycle.regulation.cyclins.CYCP-type cyclin
	Cc004256	Cell wall.nucleotide sugars.sugar nucleotide oxidation pathway (SNOP).UDP-D-glucuronic acid 4-epimerase
	Cc004266	RNA biosynthesis.transcription factor families.Trihelix transcription factor
	Cc004268	hypothetical protein
	Cc004286	hypothetical protein
	Cc004289	hypothetical protein
	Cc004292	Lipid metabolism.fatty acid synthesis.fatty acid desaturation and elongation.fatty acid elongation.fatty acid elongation complex.KCS 3-ketoacyl-CoA synthase
	Cc004307	RNA biosynthesis.transcription factor families.LUG transcription cofactor
	Cc004323	hypothetical protein
	Cc004328	hypothetical protein
	Cc004332	Chromatin assembly and remodeling.histone modifications.histone ubiquitination.PRC1 histone mono-ubiquitination complex.Psc-type EMF1 component
	Cc004357	hypothetical protein
	Cc004359	hypothetical protein
	Cc004362	Cellular respiration.cytosolic glycolysis.phosphofructokinase activities.ATP-dependent phosphofructokinase
	Cc004379	Coenzyme metabolism.tetrapyrrol biosynthesis.heme synthesis and modification.ferrochelatase
	Cc004383	Phytohormones.abscisic acid.perception and signaling.PYR/PYL-receptor.cytoplasm-localized receptor complex.PYL/RCAR-type regulatory component
	Cc004389	hypothetical protein
	Cc004391	hypothetical protein
	Cc004402	Solute transport.carrier-mediated transport.MC-type solute transporter
	Cc004423	hypothetical protein
	Cc004445	hypothetical protein
	Cc004463	hypothetical protein
	Cc004485	Cell wall.pectin.modification and degradation.pectate lyase
	Cc004487	hypothetical protein
	Cc004496	hypothetical protein
	Cc004502	hypothetical protein
	Cc004512	Amino acid metabolism.biosynthesis.aspartate family.aspartate-derived amino acids.methionine.S-methylmethionine cycle.methionine S-methyltransferase
	Cc004516	hypothetical protein
	Cc004519	hypothetical protein
	Cc004525	hypothetical protein
	Cc004532	hypothetical protein
	Cc004535	Cell wall.pectin.modification and degradation.pectin acetylesterase
	Cc004560	hypothetical protein
	Cc004563	Phytohormones.brassinosteroid.perception and signal transduction.GSK3-type protein kinase (BIN2)
	Cc004615	hypothetical protein
	Cc004626	hypothetical protein
	Cc004636	Amino acid metabolism.biosynthesis.shikimate family.phenylalanine and tyrosine.chorismate mutase
	Cc004672	Lipid metabolism.lipid bodies-associated activities.LDAP protein
	Cc004695	hypothetical protein
	Cc004700	Solute transport.carrier-mediated transport.CPA superfamily.CPA-1 family.proton:sodium cation antiporter (NHX-type)
	Cc004735	Polyamine metabolism.putrescine.degradation.diamine oxidase
	Cc004752	Solute transport.channel-mediated transport.channels.MIP family.Nodulin-26-like intrinsic protein (NIP-type)
	Cc004765	Amino acid metabolism.biosynthesis.serine family.cysteine.O-acetylserine(thiol)lyase
	Cc004767	hypothetical protein
	Cc004771	RNA biosynthesis.transcription factor families.PHD finger transcription factor
	Cc004775	Protein modification.phosphorylation.TKL kinase superfamily.MAP3K-RAF kinase
	Cc004785	hypothetical protein
	Cc004792	Amino acid metabolism.biosynthesis.aspartate family.aspartate-derived amino acids.methionine.salvage pathway.acireductone dioxygenase
	Cc004796	hypothetical protein
	Cc004799	hypothetical protein
	Cc004800	hypothetical protein
	Cc004802	Cell cycle.mitosis and meiosis.meiotic recombination.DNA strand exchange.recombinase (DMC1)
	Cc004811	hypothetical protein
	Cc004824	hypothetical protein
	Cc004843	RNA biosynthesis.transcription factor families.bHLH transcription factor
	Cc004854	RNA biosynthesis.DNA-dependent RNA polymerase (Pol) complexes.subunit 7
	Cc004856	Solute transport.carrier-mediated transport.IT superfamily.phosphate transporter (PHO-type)
	Cc004860	hypothetical protein
	Cc004863	Protein modification.phosphorylation.AGC kinase superfamily.AGC-VII/NDR kinase
	Cc004934	RNA biosynthesis.transcription factor families.bHLH transcription factor
	Cc004937	hypothetical protein
	Cc004942	Protein degradation.peptidase families.aspartic-type peptidase activities.pepsin-type protease
	Cc004944	Protein degradation.peptidase families.aspartic-type peptidase activities.pepsin-type protease
	Cc004964	hypothetical protein
	Cc004968	hypothetical protein
	Cc004992	Cell wall.cell wall proteins.expansins.beta-like-type expansin
	Cc005026	Cytoskeleton.microfilament network.actin polymerisation.cofilin-like actin depolymerizing factor
	Cc005030	hypothetical protein
	Cc005031	hypothetical protein
	Cc005072	hypothetical protein
	Cc005086	Cytoskeleton.microfilament network.myosin microfilament-based motor protein activities.MyoB myosin receptor
	Cc005087	hypothetical protein
	Cc005088	hypothetical protein
	Cc005111	hypothetical protein
	Cc005116	hypothetical protein
	Cc005122	Lipid metabolism.lipid degradation.phospholipase activities.phospholipase A1 activities.PC-PLA1-type phospholipase A1
	Cc005126	Solute transport.carrier-mediated transport.APC superfamily.APC family.cationic amino acid transporter (CAT-type)
	Cc005127	hypothetical protein
	Cc005191	hypothetical protein
	Cc005194	Redox homeostasis.hydrogen peroxide removal.glutathione peroxidase
	Cc005211	Cytoskeleton.microfilament network.actin-membrane compartment interaction.NET-type actin-membrane nexus protein families.NET1-type actin-binding protein
	Cc005213	hypothetical protein
	Cc005214	hypothetical protein
	Cc005222	hypothetical protein
	Cc005224	RNA biosynthesis.transcription factor families.bHLH transcription factor
	Cc005231	hypothetical protein
	Cc005234	Chromatin assembly and remodeling.histone modifications.histone ubiquitination.PRC1 histone mono-ubiquitination complex.modification writer protein components.BMI1-type modification writer component
	Cc005251	hypothetical protein
	Cc005253	hypothetical protein
	Cc005260	Membrane vesicle trafficking.regulation of membrane tethering and fusion.RAB-GTPase-activating protein (RAB-GAP)
	Cc005262	hypothetical protein
	Cc005272	hypothetical protein
	Cc005273	hypothetical protein
	Cc005319	hypothetical protein
	Cc005332	hypothetical protein
	Cc005336	hypothetical protein
	Cc005337	hypothetical protein
	Cc005340	hypothetical protein
	Cc005348	Membrane vesicle trafficking.clathrin coated vesicle (CCV) machinery.CCV accessory factors.AUL clathrin uncoating protein
	Cc005366	Protein translocation.nucleus.nucleocytoplasmic transport.nuclear pore complex (NPC).outer ring.GLE1 scaffold nucleoporin
	Cc005378	hypothetical protein
	Cc005382	Solute transport.channel-mediated transport.channels.FEX fluoride anion export channel
	Cc005434	hypothetical protein
	Cc005437	hypothetical protein
	Cc005442	hypothetical protein
	Cc005453	hypothetical protein
	Cc005479	Protein degradation.peptide tagging.Ubiquitin (UBQ)-anchor addition (ubiquitylation).UBQ-ligase E3 activities.RING-domain E3 ligase activities.RING-H2-type E3 ligase
	Cc005483	RNA biosynthesis.transcription factor families.HB (Homeobox) superfamily.zf-HD transcription factor
	Cc005485	Protein degradation.peptide tagging.Ubiquitin (UBQ)-anchor addition (ubiquitylation).UBQ-ligase E3 activities.RING-domain E3 ligase activities.RING-v-type E3 ligase
	Cc005497	hypothetical protein
	Cc005498	hypothetical protein
	Cc005499	Protein modification.phosphorylation.CMGC kinase superfamily.cyclin-dependent kinase families.CDK9 kinase
	Cc005501	hypothetical protein
	Cc005502	Membrane vesicle trafficking.SNARE target membrane recognition and fusion complexes.Qbc-type SNARE components.SNAP25 group protein
	Cc005505	RNA biosynthesis.transcription factor families.ARID transcription factor
	Cc005506	Lipid metabolism.glycerolipid synthesis.phosphatidic acid.diacylglycerol kinase
	Cc005518	hypothetical protein
	Cc005524	hypothetical protein
	Cc005534	Secondary metabolism.phenolics.flavonoid synthesis and modification.flavonoid glycosylation.flavonol-3-O-glycoside-rhamnosyltransferase
	Cc005565	RNA biosynthesis.transcription factor families.AP2/ERF superfamily.ERF-type transcription factor
	Cc005604	hypothetical protein
	Cc005611	hypothetical protein
	Cc005631	Protein degradation.peptidase families.cysteine-type peptidase activities.ubiquitin-specific protease
	Cc005632	hypothetical protein
	Cc005641	hypothetical protein
	Cc005642	RNA biosynthesis.transcription factor families.bHLH transcription factor
	Cc005644	hypothetical protein
	Cc005674	hypothetical protein
	Cc005679	RNA biosynthesis.transcription factor families.MADS box transcription factor
	Cc005680	Cell cycle.regulation.cyclins.CYCA-type cyclin
	Cc005682	RNA biosynthesis.transcription factor families.MYB superfamily.MYB transcription factor
	Cc005687	RNA biosynthesis.transcription factor families.WRKY transcription factor
	Cc005693	Protein degradation.peptide tagging.Ubiquitin (UBQ)-anchor addition (ubiquitylation).UBQ-ligase E3 activities.RING-domain E3 ligase activities.RING-H2-type E3 ligase
	Cc005705	Protein modification.phosphorylation.AGC kinase superfamily.AGC-VII/NDR kinase
	Cc005707	Cytoskeleton.cp-actin-dependent plastid movement.WEB1-PMI2 cp-actin filament reorganisation complex.WEB1 component
	Cc005743	Solute transport.carrier-mediated transport.APC superfamily.AAAP family.amino acid transporter (LHT-type)
	Cc005751	hypothetical protein
	Cc005779	hypothetical protein
	Cc005780	hypothetical protein
	Cc005785	Lipid metabolism.fatty acid synthesis.fatty acid desaturation and elongation.fatty acid elongation.fatty acid elongation complex.KCS 3-ketoacyl-CoA synthase
	Cc005793	Solute transport.channel-mediated transport.channels.CorA family.MRS/MGT metal cation transporter
	Cc005817	Protein modification.dephosphorylation.serine/threonine protein phosphatase superfamily.PPP Fe-Zn-dependent phosphatase families.SLP phosphatase
	Cc005819	hypothetical protein
	Cc005821	Cell cycle.cytokinesis.phragmoplast disassembly.NACK-PQR signaling pathway.NRK/MPK MAP-kinase
	Cc005844	hypothetical protein
	Cc005853	hypothetical protein
	Cc005854	Carbohydrate metabolism.sucrose metabolism.synthesis.cytosolic phosphoglucose isomerase
	Cc005858	Lipid metabolism.lipid bodies-associated activities.LDAP protein
	Cc005867	Protein degradation.26S proteasome.20S core protease.beta-type subunits.beta type-5 component
	Cc005870	hypothetical protein
	Cc005892	hypothetical protein
	Cc005919	Protein biosynthesis.translation initiation.mRNA loading.eIF4B mRNA unwinding factor
	Cc005945	Protein modification.phosphorylation.TKL kinase superfamily.LRR-II kinase
	Cc005977	hypothetical protein
	Cc005984	hypothetical protein
	Cc006032	Redox homeostasis.hydrogen peroxide removal.ascorbate-glutathione cycle.monodehydroascorbate reductase (MDAR)
	Cc006059	Solute transport.carrier-mediated transport.MC-type solute transporter
	Cc006068	hypothetical protein
	Cc006092	RNA biosynthesis.RNA polymerase II-dependent transcription.ELONGATOR transcription elongation complex.ELP4 component
	Cc006094	hypothetical protein
	Cc006142	Membrane vesicle trafficking.regulation of membrane tethering and fusion.RAB-GTPase activities.F-class RAB GTPase
	Cc006167	Protein modification.dephosphorylation.serine/threonine protein phosphatase superfamily.PPM/PP2C Mn/Mg-dependent phosphatase families.clade D phosphatase
	Cc006170	Protein modification.hydroxylation.prolyl hydroxylase
	Cc006177	hypothetical protein
	Cc006202	Protein translocation.endoplasmic reticulum.GET post-translational insertion system.GET1 component
	Cc006216	Protein modification.phosphorylation.CAMK kinase superfamily.SNF1-related SnRK2 kinase
	Cc006217	hypothetical protein
	Cc006229	Phytohormones.abscisic acid.synthesis.neoxanthin cleavage protein
	Cc006272	hypothetical protein
	Cc006282	hypothetical protein
	Cc006288	RNA biosynthesis.transcription factor families.WRKY transcription factor
	Cc006296	Protein modification.phosphorylation.CAMK kinase superfamily.SNF1-related SnRK3 kinase
	Cc006304	RNA biosynthesis.transcription factor families.C2C2 superfamily.DOF transcription factor
	Cc006319	hypothetical protein
	Cc006320	hypothetical protein
	Cc006329	hypothetical protein
	Cc006331	hypothetical protein
	Cc006340	hypothetical protein
	Cc006343	hypothetical protein
	Cc006351	hypothetical protein
	Cc006356	hypothetical protein
	Cc006360	hypothetical protein
	Cc006421	hypothetical protein
	Cc006429	Protein degradation.peptidase families.serine-type peptidase activities.subtilisin-type protease families
	Cc006435	hypothetical protein
	Cc006436	hypothetical protein
	Cc006445	hypothetical protein
	Cc006446	Redox homeostasis.low-molecular-weight scavengers.ascorbate biosynthesis.L-galactose-1-phosphate phosphatase (VTC4)
	Cc006473	hypothetical protein
	Cc006476	Cell wall.cell wall proteins.hydroxyproline-rich glycoproteins.arabinogalactan proteins (AGPs).glycoproteins.xylogen-type arabinogalactan protein
	Cc006482	hypothetical protein
	Cc006483	hypothetical protein
	Cc006489	RNA biosynthesis.transcription factor families.TUB transcription factor
	Cc006533	hypothetical protein
	Cc006535	hypothetical protein
	Cc006536	Phytohormones.brassinosteroid.perception and signal transduction.GSK3-type protein kinase (BIN2)
	Cc006564	hypothetical protein
	Cc006576	Chromatin assembly and remodeling.histone modifications.histone lysine methylation/demethylation.JmjC group histone demethylase activities.KDM3-type histone demethylase
	Cc006584	hypothetical protein
	Cc006629	Solute transport.carrier-mediated transport.MFS superfamily.SP family.monosaccharide transporter (STP-type)
	Cc006636	hypothetical protein
	Cc006644	Protein degradation.peptidase families.serine-type peptidase activities.serine carboxypeptidase
	Cc006647	Chromatin assembly and remodeling.chromatin remodeling complexes.ATPase core components.Rad5/16-like group.Rad5/16 chromatin remodeling factor
	Cc006649	hypothetical protein
	Cc006651	Cell cycle.cytokinesis.phragmoplast disassembly.Katanin ATP-dependent microtubule severing complex.regulatory component
	Cc006652	hypothetical protein
	Cc006689	hypothetical protein
	Cc006715	hypothetical protein
	Cc006716	hypothetical protein
	Cc006719	hypothetical protein
	Cc006723	hypothetical protein
	Cc006725	Environmental stimuli response.temperature.Hsp (heat-shock-responsive protein) families.sHsp (small heat-shock-responsive protein) families.class-C-II protein
	Cc006746	hypothetical protein
	Cc006758	hypothetical protein
	Cc006760	hypothetical protein
	Cc006765	hypothetical protein
	Cc006768	Protein modification.phosphorylation.TKL kinase superfamily.CrlRLK1 kinase
	Cc006771	Protein modification.phosphorylation.AGC kinase superfamily.AGC-VI/PKA kinase
	Cc006781	Protein modification.phosphorylation.CAMK kinase superfamily.SNF1-related SnRK3 kinase
	Cc006792	Cytoskeleton.microfilament network.actin polymerisation.SCAR/WAVE ARP2/3-activating complex.SCAR component
	Cc006797	hypothetical protein
	Cc006859	hypothetical protein
	Cc006886	Protein modification.dephosphorylation.serine/threonine protein phosphatase superfamily.PPM/PP2C Mn/Mg-dependent phosphatase families.clade C phosphatase
	Cc006895	hypothetical protein
	Cc006896	Protein degradation.peptide tagging.Ubiquitin (UBQ)-anchor addition (ubiquitylation).UBQ-ligase E3 activities.RING-domain E3 ligase activities.RING-v-type E3 ligase
	Cc006905	hypothetical protein
	Cc006906	Phytohormones.salicylic acid.perception and signal transduction.NPR3/4 receptor protein
	Cc006911	hypothetical protein
	Cc006921	hypothetical protein
	Cc006932	hypothetical protein
	Cc006933	hypothetical protein
	Cc006942	hypothetical protein
	Cc006949	hypothetical protein
	Cc006950	hypothetical protein
	Cc006961	Environmental stimuli response.temperature.Hsp (heat-shock-responsive protein) families.sHsp (small heat-shock-responsive protein) families.class-C-II protein
	Cc006962	Environmental stimuli response.temperature.Hsp (heat-shock-responsive protein) families.sHsp (small heat-shock-responsive protein) families.class-C-II protein
	Cc006968	hypothetical protein
	Cc006971	hypothetical protein
	Cc006991	Cell cycle.mitosis and meiosis.meiotic recombination.meiotic initiation.ASY1 homolog pairing factor
	Cc006992	hypothetical protein
	Cc006994	Protein modification.phosphorylation.TKL kinase superfamily.MAP3K-RAF kinase
	Cc007024	Cell cycle.cytokinesis.phragmoplast disassembly.Katanin ATP-dependent microtubule severing complex.regulatory component
	Cc007028	Chromatin assembly and remodeling.chromatin remodeling complexes.ATPase core components.Rad5/16-like group.Rad5/16 chromatin remodeling factor
	Cc007031	Protein degradation.peptidase families.serine-type peptidase activities.serine carboxypeptidase
	Cc007036	hypothetical protein
	Cc007037	Lipid metabolism.sphingolipid metabolism.sphingosine kinase
	Cc007047	hypothetical protein
	Cc007049	Solute transport.carrier-mediated transport.MFS superfamily.SP family.monosaccharide transporter (STP-type)
	Cc007055	hypothetical protein
	Cc007066	Cell wall.pectin.homogalacturonan.modification and degradation.pectin methylesterase
	Cc007075	hypothetical protein
	Cc007084	hypothetical protein
	Cc007095	Cell wall.pectin.modification and degradation.pectate lyase
	Cc007109	hypothetical protein
	Cc007115	Phytohormones.ethylene.synthesis.1-aminocyclopropane-1-carboxylate (ACC) oxidase
	Cc007116	Cytoskeleton.microfilament network.myosin microfilament-based motor protein activities.MadB myosin adaptor protein
	Cc007132	hypothetical protein
	Cc007137	Phytohormones.brassinosteroid.perception and signal transduction.GSK3-type protein kinase (BIN2)
	Cc007143	hypothetical protein
	Cc007155	RNA biosynthesis.transcription factor families.bZIP superfamily.bZIP transcription factor
	Cc007197	hypothetical protein
	Cc007200	hypothetical protein
	Cc007224	Solute transport.carrier-mediated transport.MFS superfamily.BT1 small solute transporter
	Cc007253	hypothetical protein
	Cc007284	hypothetical protein
	Cc007292	Solute transport.carrier-mediated transport.MOP superfamily.MATE family.metabolite transporter (DTX-type)
	Cc007306	hypothetical protein
	Cc007328	hypothetical protein
	Cc007347	hypothetical protein
	Cc007351	Protein modification.dephosphorylation.serine/threonine protein phosphatase superfamily.PPP Fe-Zn-dependent phosphatase families.PP2A phosphatase complexes.B1-type regulatory component
	Cc007476	hypothetical protein
	Cc007506	hypothetical protein
	Cc007542	Membrane vesicle trafficking.target membrane tethering.Exocyst complex.EXO70 component
	Cc007545	Membrane vesicle trafficking.target membrane tethering.Exocyst complex.EXO70 component
	Cc007601	hypothetical protein
	Cc007602	RNA biosynthesis.transcription factor families.AS2/LOB transcription factor
	Cc007616	hypothetical protein
	Cc007617	hypothetical protein
	Cc007625	hypothetical protein
	Cc007626	hypothetical protein
	Cc007636	hypothetical protein
	Cc007643	hypothetical protein
	Cc007671	Solute transport.carrier-mediated transport.APC superfamily.AAAP family.proline transporter (ProT-type)
	Cc007675	hypothetical protein
	Cc007676	Environmental stimuli response.temperature.Hsp (heat-shock-responsive protein) families.sHsp (small heat-shock-responsive protein) families.class-C-I protein
	Cc007677	hypothetical protein
	Cc007678	Environmental stimuli response.temperature.Hsp (heat-shock-responsive protein) families.sHsp (small heat-shock-responsive protein) families.class-C-I protein
	Cc007698	hypothetical protein
	Cc007701	Cytoskeleton.microfilament network.actin filament protein
	Cc007707	Environmental stimuli response.temperature.Hsp (heat-shock-responsive protein) families.Hsp70 family.DnaK protein
	Cc007709	hypothetical protein
	Cc007737	RNA biosynthesis.RNA polymerase II-dependent transcription.pre-initiation complex.TFIId basal transcription regulation complex.TAF9 component
	Cc007739	hypothetical protein
	Cc007748	hypothetical protein
	Cc007772	hypothetical protein
	Cc007783	hypothetical protein
	Cc007787	hypothetical protein
	Cc007817	hypothetical protein
	Cc007829	hypothetical protein
	Cc007832	Cytoskeleton.microtubular network.microtubule Tubulin heterodimer formation.gamma-Tubulin ring complex (gamma-TuRC).Augmin gamma-TuRC recruiting complex.AUG2 component
	Cc007871	Solute transport.carrier-mediated transport.APC superfamily.AAAP family.AAAP-type transporter
	Cc007875	hypothetical protein
	Cc007877	hypothetical protein
	Cc007902	Protein modification.phosphorylation.AGC kinase superfamily.AGC-VI/PKA kinase
	Cc007904	Protein modification.phosphorylation.TKL kinase superfamily.CrlRLK1 kinase
	Cc007907	Redox homeostasis.hydrogen peroxide removal.thioredoxin families.H-type thioredoxin
	Cc007910	hypothetical protein
	Cc007912	hypothetical protein
	Cc007928	hypothetical protein
	Cc007934	hypothetical protein
	Cc007938	hypothetical protein
	Cc007940	Lipid metabolism.lipid degradation.phospholipase activities.phospholipase A2 activities.pPLA2-III-type phospholipase A2
	Cc007944	hypothetical protein
	Cc007949	RNA processing.mRNA decay.mRNA deadenylation.CCR4-NOT complex.NOT3/5 component
	Cc007969	hypothetical protein
	Cc007987	Carbohydrate metabolism.starch metabolism.degradation.maltose metabolism.cytosolic glucanotransferase
	Cc007988	hypothetical protein
	Cc008002	hypothetical protein
	Cc008008	RNA biosynthesis.RNA polymerase II-dependent transcription.MEDIATOR transcription co-activator complex.other.MED26 component
	Cc008013	RNA biosynthesis.transcription factor families.bZIP superfamily.bZIP transcription factor
	Cc008016	Solute transport.carrier-mediated transport.APC superfamily.AAAP family.AAAP-type transporter
	Cc008027	Phytohormones.cytokinin.conjugation and degradation.UDP-dependent glycosyl transferase
	Cc008029	hypothetical protein
	Cc008040	hypothetical protein
	Cc008041	hypothetical protein
	Cc008043	Phytohormones.cytokinin.conjugation and degradation.UDP-dependent glycosyl transferase
	Cc008062	Solute transport.channel-mediated transport.channels.MSL mechanosensitive ion channel
	Cc008063	hypothetical protein
	Cc008085	Phytohormones.strigolactone.perception and signal transduction.SMXL signal transducer
	Cc008106	hypothetical protein
	Cc008109	Carbohydrate metabolism.starch metabolism.degradation.hydrolysis and phosphorolysis.plastidial alpha-glucan phosphorylase
	Cc008124	RNA biosynthesis.transcription factor families.GRAS transcription factor
	Cc008125	RNA biosynthesis.transcription factor families.GRAS transcription factor
	Cc008128	RNA biosynthesis.transcription factor families.GRAS transcription factor
	Cc008141	Environmental stimuli response.temperature.Hsp (heat-shock-responsive protein) families.Hsp70 family.DnaK protein
	Cc008145	hypothetical protein
	Cc008146	hypothetical protein
	Cc008148	hypothetical protein
	Cc008156	hypothetical protein
	Cc008165	Solute transport.carrier-mediated transport.MFS superfamily.PHT4 phosphate transporter
	Cc008175	Protein modification.phosphorylation.TKL kinase superfamily.CrlRLK1 kinase
	Cc008183	Solute transport.primary active transport.P-type ATPase superfamily.P2 family.ECA P2A-type calcium cation-transporting ATPase
	Cc008186	Cytoskeleton.microtubular network.Kinesin microtubule-based motor protein activities.Kinesin-5 motor protein
	Cc008224	Protein degradation.peptide tagging.Homologous-to-Ubiquitin (HUB)-anchor addition.HUB ubiquitin-fold protein
	Cc008225	RNA biosynthesis.transcription factor families.C2C2 superfamily.GATA transcription factor
	Cc008274	hypothetical protein
	Cc008276	hypothetical protein
	Cc008277	RNA biosynthesis.transcription factor families.SBP transcription factor
	Cc008280	hypothetical protein
	Cc008282	hypothetical protein
	Cc008293	hypothetical protein
	Cc008299	hypothetical protein
	Cc008310	Protein modification.phosphorylation.CAMK kinase superfamily.CRK kinase
	Cc008328	hypothetical protein
	Cc008355	hypothetical protein
	Cc008383	Protein modification.N-linked glycosylation.complex N-glycan maturation.beta-1,3-galactosyltransferase
	Cc008389	Cell wall.cell wall proteins.expansins.alpha-type expansin
	Cc008397	hypothetical protein
	Cc008403	RNA biosynthesis.transcription factor families.WRKY transcription factor
	Cc008419	hypothetical protein
	Cc008422	Carbohydrate metabolism.starch metabolism.degradation.hydrolysis and phosphorolysis.amylase activities.beta amylase
	Cc008428	Coenzyme metabolism.tetrapyrrol biosynthesis.chlorophyll metabolism.chlorophyll(ide) interconversions.7-hydroxymethyl chlorophyll(ide) a reductase
	Cc008448	Phytohormones.abscisic acid.transport.ABCG-type abscisic acid transporter
	Cc008452	Solute transport.primary active transport.ABC superfamily.ABC2 family.subfamily ABCG transporter
	Cc008455	hypothetical protein
	Cc008472	hypothetical protein
	Cc008520	Lipid metabolism.lipid degradation.metabolic fate of glycerol.FAD-dependent glycerol-3-phosphate dehydrogenase
	Cc008536	hypothetical protein
	Cc008548	hypothetical protein
	Cc008574	Cell wall.pectin.homogalacturonan.modification and degradation.pectin methylesterase
	Cc008579	Protein modification.N-linked glycosylation.complex N-glycan maturation.class-I alpha-mannosidase I
	Cc008599	hypothetical protein
	Cc008601	Membrane vesicle trafficking.Coat protein I (COPI) coatomer machinery.ARF-GTPase guanyl-nucleotide exchange factor (ARF-GEF) activities.BIG-type ARF-GEF factor
	Cc008602	hypothetical protein
	Cc008627	hypothetical protein
	Cc008640	RNA biosynthesis.transcription factor families.NAC transcription factor
	Cc008658	Membrane vesicle trafficking.target membrane tethering.Exocyst complex.SEC8 component
	Cc008659	Lipid metabolism.lipid degradation.metabolic fate of glycerol.FAD-dependent glycerol-3-phosphate dehydrogenase
	Cc008686	Lipid metabolism.lipid degradation.phospholipase activities.phospholipase A2 activities.pPLA2-III-type phospholipase A2
	Cc008689	hypothetical protein
	Cc008695	hypothetical protein
	Cc008700	hypothetical protein
	Cc008710	Lipid metabolism.phytosterols.phytosterol conjugation.phytosterol glycosylation.UDP-glucose:sterol glucosyltransferase
	Cc008720	Protein modification.dephosphorylation.serine/threonine protein phosphatase superfamily.PPM/PP2C Mn/Mg-dependent phosphatase families.clade E phosphatase
	Cc008729	RNA biosynthesis.transcription factor families.C3H zinc finger transcription factor
	Cc008750	hypothetical protein
	Cc008751	Cell wall.nucleotide sugars.sugar nucleotide oxidation pathway (SNOP).UDP-D-xylose 4-epimerase
	Cc008755	hypothetical protein
	Cc008769	hypothetical protein
	Cc008772	hypothetical protein
	Cc008780	Photosynthesis.CAM/C4 photosynthesis.phosphoenolpyruvate (PEP) carboxylase activity.PEP carboxylase
	Cc008781	hypothetical protein
	Cc008783	hypothetical protein
	Cc008784	hypothetical protein
	Cc008785	hypothetical protein
	Cc008787	hypothetical protein
	Cc008805	Cell wall.hemicellulose.heteromannan.modification and degradation.endo-beta-1,4-mannanase
	Cc008807	hypothetical protein
	Cc008808	hypothetical protein
	Cc008810	hypothetical protein
	Cc008824	Solute transport.carrier-mediated transport.TOC superfamily.SWEET sugar efflux transporter
	Cc008825	hypothetical protein
	Cc008850	hypothetical protein
	Cc008862	hypothetical protein
	Cc008885	hypothetical protein
	Cc008886	Protein modification.phosphorylation.TKL kinase superfamily.PERK kinase
	Cc008894	hypothetical protein
	Cc008895	hypothetical protein
	Cc008904	hypothetical protein
	Cc008908	Carbohydrate metabolism.sucrose metabolism.degradation.hexokinase
	Cc008929	hypothetical protein
	Cc008960	RNA biosynthesis.transcription factor families.bHLH transcription factor
	Cc008982	hypothetical protein
	Cc008984	hypothetical protein
	Cc008994	hypothetical protein
	Cc009000	hypothetical protein
	Cc009006	Cell wall.pectin.modification and degradation.polygalacturonase activities.non-catalytic polygalacturonase regulator
	Cc009011	hypothetical protein
	Cc009013	hypothetical protein
	Cc009024	hypothetical protein
	Cc009025	hypothetical protein
	Cc009026	Lipid metabolism.fatty acid synthesis.citrate shuttle.ATP-dependent citrate lyase complex.alpha chain
	Cc009054	Protein biosynthesis.translation initiation.mRNA loading.eIF4B mRNA unwinding factor
	Cc009062	RNA processing.RNA 3-end polyadenylation.Cleavage Factor I (CF-Im) complex.CPFS6/CFIm68 component
	Cc009080	Protein modification.phosphorylation.TKL kinase superfamily.LRR-I kinase
	Cc009082	hypothetical protein
	Cc009096	hypothetical protein
	Cc009109	Lipid metabolism.lipid bodies-associated activities.LDAP protein
	Cc009114	hypothetical protein
	Cc009153	hypothetical protein
	Cc009180	Cell wall.pectin.rhamnogalacturonan I.modification and degradation.beta-galactosidase
	Cc009192	hypothetical protein
	Cc009193	hypothetical protein
	Cc009196	hypothetical protein
	Cc009201	hypothetical protein
	Cc009209	Protein degradation.peptidase families.serine-type peptidase activities.subtilisin-type protease families.SBT1 protease
	Cc009231	Amino acid metabolism.biosynthesis.serine family.cysteine.serine O-acetyltransferase
	Cc009232	Amino acid metabolism.biosynthesis.serine family.non-photorespiratory serine.phosphoserine aminotransferase
	Cc009251	hypothetical protein
	Cc009253	Protein degradation.peptide tagging.Ubiquitin (UBQ)-anchor addition (ubiquitylation).UBQ-ligase E3 activities.RING-domain E3 ligase activities.RING-H2-type E3 ligase
	Cc009260	hypothetical protein
	Cc009262	Solute transport.carrier-mediated transport.OPT family.iron chelator transporter (YSL-type)
	Cc009274	Carbohydrate metabolism.sucrose metabolism.synthesis.cytosolic UDP-glucose pyrophosphorylase
	Cc009290	Nutrient uptake.nitrogen assimilation.ammonium assimilation.glutamine synthetase
	Cc009293	Environmental stimuli response.temperature.Hsp (heat-shock-responsive protein) families.sHsp (small heat-shock-responsive protein) families.class-PX protein
	Cc009294	hypothetical protein
	Cc009297	RNA processing.messenger ribonucleoprotein particle (mRNP).mRNP export.TREX/THO mRNP trafficking complex.ALY/Tho4 mRNA-binding adaptor component
	Cc009305	hypothetical protein
	Cc009309	Cytoskeleton.microfilament network.actin-membrane compartment interaction.NET-type actin-membrane nexus protein families.NET2-type actin-binding protein
	Cc009315	hypothetical protein
	Cc009318	Cellular respiration.plastidial glycolysis.ATP-dependent phosphofructokinase
	Cc009321	hypothetical protein
	Cc009322	RNA biosynthesis.transcription factor families.HB (Homeobox) superfamily.HD-ZIP I/II transcription factor
	Cc009324	hypothetical protein
	Cc009330	hypothetical protein
	Cc009331	Protein modification.phosphorylation.IRE kinase
	Cc009343	Cell cycle.mitosis and meiosis.meiotic recombination.meiotic crossover.class I crossover pathway.double Holliday junction resolving protein (MLH3)
	Cc009374	hypothetical protein
	Cc009382	hypothetical protein
	Cc009394	Protein modification.phosphorylation.CAMK kinase superfamily.SNF1-related SnRK1 kinase complex.gamma-type regulatory subunit
	Cc009403	RNA biosynthesis.transcription factor families.WRKY transcription factor
	Cc009405	Membrane vesicle trafficking.Coat protein II (COPII) coatomer machinery.Sec12-type guanyl-nucleotide exchange factor (GEF)
	Cc009419	RNA biosynthesis.transcription factor families.AP2/ERF superfamily.ERF-type transcription factor
	Cc009440	Protein modification.phosphorylation.STE kinase superfamily.MAP3K-MEKK kinase
	Cc009454	hypothetical protein
	Cc009464	hypothetical protein
	Cc009465	hypothetical protein
	Cc009466	hypothetical protein
	Cc009480	hypothetical protein
	Cc009488	RNA biosynthesis.transcription factor families.ULT transcription factor
	Cc009502	Solute transport.carrier-mediated transport.MFS superfamily.SP family.polyol/monosaccharide transporter (PLT-type)
	Cc009574	hypothetical protein
	Cc009579	hypothetical protein
	Cc009587	hypothetical protein
	Cc009589	Protein degradation.peptide tagging.Ubiquitin (UBQ)-anchor addition (ubiquitylation).UBQ-ligase E3 activities.RING-domain E3 ligase activities.RING-H2-type E3 ligase
	Cc009605	hypothetical protein
	Cc009606	hypothetical protein
	Cc009611	Cell wall.cutin and suberin.cuticular lipid formation.acyl-reduction pathway.wax ester synthase and diacylglycerol acyltransferase
	Cc009617	RNA biosynthesis.transcription factor families.bZIP superfamily.bZIP transcription factor
	Cc009638	RNA biosynthesis.transcription factor families.B3 superfamily.REM transcription factor
	Cc009643	hypothetical protein
	Cc009644	Protein degradation.peptidase families.serine-type peptidase activities.serine carboxypeptidase
	Cc009645	Protein degradation.peptidase families.serine-type peptidase activities.serine carboxypeptidase
	Cc009659	hypothetical protein
	Cc009664	hypothetical protein
	Cc009668	Cytoskeleton.cytoskeleton-plasma membrane-cell wall interface.AT14a integrin-like protein
	Cc009671	hypothetical protein
	Cc009675	hypothetical protein
	Cc009685	Protein modification.phosphorylation.TKL kinase superfamily.PERK kinase
	Cc009688	Lipid metabolism.fatty acid synthesis.fatty acid desaturation and elongation.fatty acid elongation.fatty acid elongation complex.KCS 3-ketoacyl-CoA synthase
	Cc009693	hypothetical protein
	Cc009732	Lipid metabolism.sphingolipid metabolism.sphingoid long-chain base phosphate phosphatase
	Cc009747	hypothetical protein
	Cc009749	Cytoskeleton.microfilament network.actin filament protein
	Cc009754	hypothetical protein
	Cc009757	Cytoskeleton.microfilament network.actin filament protein
	Cc009758	hypothetical protein
	Cc009760	hypothetical protein
	Cc009761	RNA biosynthesis.transcription factor families.SBP transcription factor
	Cc009767	hypothetical protein
	Cc009814	hypothetical protein
	Cc009817	hypothetical protein
	Cc009818	hypothetical protein
	Cc009826	Cytoskeleton.microfilament network.actin polymerisation.cofilin-like actin depolymerizing factor
	Cc009867	Protein degradation.peptide tagging.Ubiquitin (UBQ)-anchor addition (ubiquitylation).UBQ-ligase E3 activities.RING-domain E3 ligase activities.RING-v-type E3 ligase
	Cc009870	Protein modification.N-linked glycosylation.complex N-glycan maturation.beta-1,3-galactosyltransferase
	Cc009878	Cell wall.cell wall proteins.expansins.alpha-type expansin
	Cc009885	hypothetical protein
	Cc009888	hypothetical protein
	Cc009893	hypothetical protein
	Cc009894	RNA biosynthesis.transcription factor families.WRKY transcription factor
	Cc009908	hypothetical protein
	Cc009911	Carbohydrate metabolism.starch metabolism.degradation.hydrolysis and phosphorolysis.amylase activities.beta amylase
	Cc009935	Solute transport.primary active transport.ABC superfamily.ABC2 family.subfamily ABCG transporter
	Cc009938	Solute transport.primary active transport.ABC superfamily.ABC2 family.subfamily ABCG transporter
	Cc009941	hypothetical protein
	Cc009946	Protein modification.peptide maturation.endomembrane system.SPP signal peptidase
	Cc009952	Protein modification.phosphorylation.TKL kinase superfamily.RLCK-VIII kinase families.RLCK-VIII kinase
	Cc009956	Protein modification.lipidation.Cys-linked prenylation.type-I protein prenyltransferase complex.subunit alpha
	Cc009995	RNA biosynthesis.transcription factor families.bZIP superfamily.bZIP transcription factor
	Cc010022	hypothetical protein
	Cc010034	hypothetical protein
	Cc010041	Protein degradation.peptidase families.serine-type peptidase activities.serine carboxypeptidase
	Cc010042	Protein degradation.peptidase families.serine-type peptidase activities.serine carboxypeptidase
	Cc010070	RNA biosynthesis.transcription factor families.bZIP superfamily.bZIP transcription factor
	Cc010074	hypothetical protein
	Cc010115	RNA biosynthesis.transcription factor families.FAR1 transcription factor
	Cc010132	RNA biosynthesis.transcription factor families.NAC transcription factor
	Cc010133	Solute transport.carrier-mediated transport.TOC superfamily.SWEET sugar efflux transporter
	Cc010134	Membrane vesicle trafficking.target membrane tethering.Exocyst complex.EXO70 component
	Cc010137	Membrane vesicle trafficking.target membrane tethering.Exocyst complex.EXO70 component
	Cc010147	hypothetical protein
	Cc010191	RNA biosynthesis.transcription factor families.AS2/LOB transcription factor
	Cc010212	Cell wall.cell wall proteins.expansins.alpha-type expansin
	Cc010215	hypothetical protein
	Cc010216	hypothetical protein
	Cc010224	Solute transport.carrier-mediated transport.APC superfamily.AAAP family.AAAP-type transporter
	Cc010225	hypothetical protein
	Cc010231	hypothetical protein
	Cc010243	Protein degradation.peptide tagging.Ubiquitin (UBQ)-anchor addition (ubiquitylation).UBQ-ligase E3 activities.Cullin-based ubiquitylation complexes.SKP1-CUL1-FBX (SCF) E3 ligase complexes.F-BOX substrate adaptor components.FBX component
	Cc010249	Protein modification.phosphorylation.atypical kinase families.ABC1 kinase
	Cc010258	Solute transport.carrier-mediated transport.APC superfamily.AAAP family.proline transporter (ProT-type)
	Cc010266	hypothetical protein
	Cc010267	Environmental stimuli response.temperature.Hsp (heat-shock-responsive protein) families.sHsp (small heat-shock-responsive protein) families.class-C-I protein
	Cc010268	Environmental stimuli response.temperature.Hsp (heat-shock-responsive protein) families.sHsp (small heat-shock-responsive protein) families.class-C-I protein
	Cc010298	hypothetical protein
	Cc010300	hypothetical protein
	Cc010305	Environmental stimuli response.temperature.Hsp (heat-shock-responsive protein) families.Hsp70 family.DnaK protein
	Cc010307	hypothetical protein
	Cc010316	hypothetical protein
	Cc010324	Cellular respiration.tricarboxylic acid cycle.2-oxoglutarate dehydrogenase complex.E1 component
	Cc010338	Solute transport.carrier-mediated transport.APC superfamily.SulP family.sulfate transporter (SULTR-type)
	Cc010342	hypothetical protein
	Cc010351	hypothetical protein
	Cc010361	RNA biosynthesis.transcription factor families.OFP transcription factor
	Cc010363	Solute transport.carrier-mediated transport.APC superfamily.APC family.cationic amino acid transporter (CAT-type)
	Cc010365	RNA biosynthesis.transcription factor families.MYB superfamily.MYB-related transcription factor
	Cc010385	hypothetical protein
	Cc010389	Protein degradation.peptidase families.serine-type peptidase activities.serine carboxypeptidase
	Cc010402	Nutrient uptake.copper uptake.reduction-based uptake.CCH copper chaperone
	Cc010403	Solute transport.primary active transport.ABC superfamily.ABC2 family.subfamily ABCG transporter
	Cc010404	hypothetical protein
	Cc010414	hypothetical protein
	Cc010416	Amino acid metabolism.biosynthesis.aspartate family.aspartate-derived amino acids.methionine.salvage pathway.methylthioribose-1-phosphate isomerase
	Cc010433	Cytoskeleton.microfilament network.myosin microfilament-based motor protein activities.class XI myosin
	Cc010435	Cell cycle.cytokinesis.phragmoplast disassembly.NACK-PQR signaling pathway.NQK/ANQ MAPK-kinase
	Cc010448	hypothetical protein
	Cc010455	Chromatin assembly and remodeling.histone chaperone activities.CAF1 histone chaperone complex.CAF1c/MSI component
	Cc010468	hypothetical protein
	Cc010489	hypothetical protein
	Cc010570	RNA processing.RNA 3-end polyadenylation.Cleavage Factor II (CF-IIm) complex.Pcf11 component
	Cc010572	hypothetical protein
	Cc010594	RNA biosynthesis.transcription factor families.GRAS transcription factor
	Cc010606	Solute transport.carrier-mediated transport.DMT superfamily.CLT glutathione transporter
	Cc010608	Amino acid metabolism.degradation.branched-chain amino acid.leucine.hydroxymethylglutaryl-CoA lyase
	Cc010613	hypothetical protein
	Cc010618	hypothetical protein
	Cc010625	Cytoskeleton.microfilament network.actin organisation.SCAB regulator protein
	Cc010636	hypothetical protein
	Cc010638	hypothetical protein
	Cc010641	Coenzyme metabolism.molybdenum cofactor synthesis.molybdopterin synthesis.molybdopterin synthase complex.catalytic subunit (CNX6)
	Cc010644	RNA biosynthesis.transcription factor families.MYB superfamily.MYB transcription factor
	Cc010648	hypothetical protein
	Cc010670	Protein translocation.endoplasmic reticulum.co-translational insertion system.TPR7 accessory component
	Cc010681	hypothetical protein
	Cc010744	Amino acid metabolism.biosynthesis.shikimate family.phenylalanine and tyrosine.arogenate dehydratase
	Cc010751	Solute transport.primary active transport.ABC superfamily.ABC1 family.subfamily ABCB transporter
	Cc010756	Protein modification.phosphorylation.TKL kinase superfamily.LRR-VIII kinase families.LRR-VIII-2 kinase
	Cc010768	hypothetical protein
	Cc010781	hypothetical protein
	Cc010788	hypothetical protein
	Cc010792	Cell wall.cell wall proteins.hydroxyproline-rich glycoproteins.arabinogalactan proteins (AGPs).glycosylation.AGP beta-1,3-galactosyltransferase
	Cc010802	hypothetical protein
	Cc010803	RNA biosynthesis.transcription factor families.bHLH transcription factor
	Cc010808	hypothetical protein
	Cc010814	Cell wall.cell wall proteins.hydroxyproline-rich glycoproteins.arabinogalactan proteins (AGPs).glycoproteins.fasciclin-type arabinogalactan protein
	Cc010849	Phytohormones.brassinosteroid.perception and signal transduction.receptor complex.BSK-type signaling kinase
	Cc010850	hypothetical protein
	Cc010856	hypothetical protein
	Cc010857	hypothetical protein
	Cc010859	hypothetical protein
	Cc010868	Lipid metabolism.lipid degradation.phospholipase activities.phospholipase D activities.PLD-delta-type phospholipase D
	Cc010874	Protein modification.phosphorylation.atypical kinase families.ABC1 kinase
	Cc010891	Membrane vesicle trafficking.target membrane tethering.Exocyst complex.EXO70 component
	Cc010904	hypothetical protein
	Cc010920	hypothetical protein
	Cc010924	hypothetical protein
	Cc010961	hypothetical protein
	Cc010962	hypothetical protein
	Cc010969	Lipid metabolism.phytosterols.campesterol synthesis.sterol C-24 methyltransferase
	Cc011006	hypothetical protein
	Cc011008	Protein biosynthesis.translation initiation.mRNA loading.eIF4F mRNA unwinding complex.eIF4G component
	Cc011038	hypothetical protein
	Cc011056	Cell wall.nucleotide sugars.sugar nucleotide oxidation pathway (SNOP).UDP-D-glucuronic acid 4-epimerase
	Cc011061	RNA biosynthesis.transcription factor families.AS2/LOB transcription factor
	Cc011090	hypothetical protein
	Cc011097	Cell cycle.mitosis and meiosis.meiotic recombination.meiotic double strand break initiation.accessory protein (PRD3/PAIR1)
	Cc011101	RNA biosynthesis.transcription factor families.ARID transcription factor
	Cc011120	hypothetical protein
	Cc011138	hypothetical protein
	Cc011156	hypothetical protein
	Cc011157	Protein biosynthesis.organelle translation machineries.mitochondrial ribosome.large subunit proteome.mtRPL20 component
	Cc011167	hypothetical protein
	Cc011170	Protein degradation.peptidase families.aspartic-type peptidase activities.pepsin-type protease
	Cc011171	RNA biosynthesis.transcription factor families.bHLH transcription factor
	Cc011176	Lipid metabolism.sphingolipid metabolism.sphingoid long-chain base kinase
	Cc011185	hypothetical protein
	Cc011186	hypothetical protein
	Cc011207	Protein modification.phosphorylation.TKL kinase superfamily.LRR-I kinase
	Cc011211	Protein modification.peptide maturation.endomembrane system.site-1 protease
	Cc011222	hypothetical protein
	Cc011230	RNA biosynthesis.transcription factor families.C2H2 zinc finger transcription factor
	Cc011269	Membrane vesicle trafficking.clathrin coated vesicle (CCV) machinery.CCV accessory factors.AUL clathrin uncoating protein
	Cc011272	hypothetical protein
	Cc011315	hypothetical protein
	Cc011343	hypothetical protein
	Cc011359	hypothetical protein
	Cc011374	Membrane vesicle trafficking.endomembrane trafficking.protein recycling.ubiquitylated cargo adaptors.TOM associated protein
	Cc011390	hypothetical protein
	Cc011399	Cytoskeleton.microfilament network.actin-membrane compartment interaction.NET-type actin-membrane nexus protein families.NET2-type actin-binding protein
	Cc011401	hypothetical protein
	Cc011423	hypothetical protein
	Cc011453	hypothetical protein
	Cc011466	hypothetical protein
	Cc011472	hypothetical protein
	Cc011481	hypothetical protein
	Cc011496	hypothetical protein
	Cc011499	Redox homeostasis.glutathione S-transferase activities.class tau
	Cc011501	Redox homeostasis.glutathione S-transferase activities.class tau
	Cc011514	hypothetical protein
	Cc011521	Protein modification.phosphorylation.STE kinase superfamily.MAP3K-WNK kinase
	Cc011523	hypothetical protein
	Cc011554	RNA biosynthesis.transcription factor families.C2C2 superfamily.DOF transcription factor
	Cc011557	hypothetical protein
	Cc011558	hypothetical protein
	Cc011580	RNA biosynthesis.transcription factor families.LIM transcription factor
	Cc011581	hypothetical protein
	Cc011582	hypothetical protein
	Cc011605	Protein modification.phosphorylation.CAMK kinase superfamily.CDPK kinase
	Cc011606	hypothetical protein
	Cc011617	hypothetical protein
	Cc011676	RNA biosynthesis.transcription factor families.LUG transcription cofactor
	Cc011677	RNA biosynthesis.transcription factor families.LUG transcription cofactor
	Cc011685	hypothetical protein
	Cc011707	hypothetical protein
	Cc011708	hypothetical protein
	Cc011713	RNA biosynthesis.transcription factor families.bHLH transcription factor
	Cc011753	Membrane vesicle trafficking.clathrin coated vesicle (CCV) machinery.CCV accessory factors.AUL clathrin uncoating protein
	Cc011754	hypothetical protein
	Cc011758	hypothetical protein
	Cc011773	hypothetical protein
	Cc011785	hypothetical protein
	Cc011795	hypothetical protein
	Cc011805	hypothetical protein
	Cc011817	Protein modification.phosphorylation.TKL kinase superfamily.LRR-III kinase
	Cc011822	Amino acid metabolism.biosynthesis.shikimate family.shikimate pathway.shikimate kinase
	Cc011826	hypothetical protein
	Cc011844	RNA biosynthesis.transcription factor families.AP2/ERF superfamily.ERF-type transcription factor
	Cc011850	Solute transport.carrier-mediated transport.DMT superfamily.UmamiT-type solute transporter
	Cc011851	Solute transport.carrier-mediated transport.DMT superfamily.UmamiT-type solute transporter
	Cc011856	hypothetical protein
	Cc011886	Cell wall.callose.callose synthase
	Cc011910	Membrane vesicle trafficking.regulation of membrane tethering and fusion.RAB-GTPase activities.C-class RAB GTPase
	Cc011919	hypothetical protein
	Cc011931	Protein modification.phosphorylation.TKL kinase superfamily.DUF26 kinase
	Cc011942	Lipid metabolism.lipid degradation.phospholipase activities.phospholipase A2 activities.pPLA2-I-type phospholipase A2
	Cc011965	Cellular respiration.oxidative phosphorylation.cytochrome c.cytochrome c protein
	Cc011973	hypothetical protein
	Cc011992	hypothetical protein
	Cc012006	hypothetical protein
	Cc012068	RNA biosynthesis.transcription factor families.TUB transcription factor
	Cc012135	hypothetical protein
	Cc012139	hypothetical protein
	Cc012141	hypothetical protein
	Cc012149	Protein degradation.peptidase families.serine-type peptidase activities.subtilisin-type protease families.SBT1 protease
	Cc012154	hypothetical protein
	Cc012160	hypothetical protein
	Cc012176	hypothetical protein
	Cc012179	hypothetical protein
	Cc012181	hypothetical protein
	Cc012194	Photosynthesis.CAM/C4 photosynthesis.phosphoenolpyruvate (PEP) carboxylase activity.regulation.PEP carboxylase kinase
	Cc012211	Cell wall.nucleotide sugars.sugar nucleotide oxidation pathway (SNOP).UDP-D-apiose / UPD-D-xylose synthetase
	Cc012243	RNA biosynthesis.transcription factor families.MYB superfamily.MYB transcription factor
	Cc012252	hypothetical protein
	Cc012258	Protein modification.phosphorylation.CAMK kinase superfamily.SNF1-related SnRK1 kinase complex.beta-type regulatory subunit
	Cc012264	hypothetical protein
	Cc012265	hypothetical protein
	Cc012269	hypothetical protein
	Cc012270	RNA biosynthesis.transcription factor families.C2C2 superfamily.GATA transcription factor
	Cc012275	Solute transport.channel-mediated transport.channels.MIP family.plasma membrane intrinsic protein (PIP-type)
	Cc012290	hypothetical protein
	Cc012308	hypothetical protein
	Cc012356	RNA biosynthesis.transcription factor families.AP2/ERF superfamily.ERF-type transcription factor
	Cc012395	hypothetical protein
	Cc012439	Solute transport.carrier-mediated transport.MFS superfamily.NRT1/PTR anion transporter
	Cc012445	hypothetical protein
	Cc012453	Protein degradation.peptide tagging.Ubiquitin (UBQ)-anchor addition (ubiquitylation).UBQ-ligase E3 activities.RING-domain E3 ligase activities.RING-HCa-type E3 ligase
	Cc012458	DNA damage response.DNA damage sensing and signaling.DNA damage response regulator (SOG1)
	Cc012482	hypothetical protein
	Cc012487	RNA biosynthesis.transcription factor families.C2H2 zinc finger transcription factor
	Cc012496	Protein degradation.peptide tagging.Ubiquitin (UBQ)-anchor addition (ubiquitylation).UBQ-ligase E3 activities.RING-domain E3 ligase activities.RING-H2-type E3 ligase
	Cc012520	Solute transport.primary active transport.V-type ATPase family.membrane V0 subcomplex.subunit d
	Cc012522	hypothetical protein
	Cc012525	hypothetical protein
	Cc012527	hypothetical protein
	Cc012556	hypothetical protein
	Cc012568	Redox homeostasis.hydrogen peroxide removal.ascorbate-glutathione cycle.ascorbate peroxidase (APX)
	Cc012574	hypothetical protein
	Cc012606	Lipid metabolism.fatty acid synthesis.fatty acid chain termination.palmitoyl-ACP thioesterase
	Cc012608	hypothetical protein
	Cc012613	Protein modification.phosphorylation.TKL kinase superfamily.PERK kinase
	Cc012623	Protein modification.phosphorylation.TKL kinase superfamily.RLCK-VIII kinase families.RLCK-VIII kinase
	Cc012638	Lipid metabolism.lipid transport.phospholipid transverse translocation.ALA-ALIS flippase complex.ALIS regulatory component
	Cc012652	hypothetical protein
	Cc012653	Phytohormones.gibberellin.conjugation and degradation.gibberellin 2-oxidase
	Cc012679	Protein modification.phosphorylation.TKL kinase superfamily.MAP3K-RAF kinase
	Cc012689	RNA biosynthesis.transcription factor families.HSF (heat shock) transcription factor
	Cc012690	Membrane vesicle trafficking.regulation of membrane tethering and fusion.RAB-GTPase activities.A-class RAB GTPase
	Cc012692	hypothetical protein
	Cc012698	Protein translocation.peroxisome.importomer translocation system.cargo-receptor system.Pex7 component
	Cc012700	hypothetical protein
	Cc012701	hypothetical protein
	Cc012705	Phytohormones.brassinosteroid.synthesis.steroid 5-alpha-reductase (DET2)
	Cc012706	hypothetical protein
	Cc012723	hypothetical protein
	Cc012748	hypothetical protein
	Cc012793	hypothetical protein
	Cc012828	Membrane vesicle trafficking.SNARE target membrane recognition and fusion complexes.Qa-type SNARE components.SYP2-group protein
	Cc012863	hypothetical protein
	Cc012864	hypothetical protein
	Cc012893	hypothetical protein
	Cc012894	hypothetical protein
	Cc012897	hypothetical protein
	Cc012910	Lipid metabolism.lipid degradation.phospholipase activities.phospholipase C activities.nPLC-type phospholipase C
	Cc012949	hypothetical protein
	Cc012961	Cell wall.pectin.modification and degradation.polygalacturonase activities.QRT3 polygalacturonase
	Cc012969	hypothetical protein
	Cc012978	Membrane vesicle trafficking.clathrin coated vesicle (CCV) machinery.CCV accessory factors.ECA1/2 adaptor protein
	Cc012990	hypothetical protein
	Cc012992	hypothetical protein
	Cc013000	hypothetical protein
	Cc013065	hypothetical protein
	Cc013079	hypothetical protein
	Cc013103	hypothetical protein
	Cc013104	hypothetical protein
	Cc013150	Cytoskeleton.microtubular network.Kinesin microtubule-based motor protein activities.Kinesin-5 motor protein
	Cc013153	Solute transport.primary active transport.P-type ATPase superfamily.P2 family.ECA P2A-type calcium cation-transporting ATPase
	Cc013159	Solute transport.primary active transport.P-type ATPase superfamily.P2 family.ECA P2A-type calcium cation-transporting ATPase
	Cc013161	Protein modification.phosphorylation.TKL kinase superfamily.CrlRLK1 kinase
	Cc013200	hypothetical protein
	Cc013208	hypothetical protein
	Cc013212	Cytoskeleton.microfilament network.actin polymerisation.cofilin-like actin depolymerizing factor
	Cc013216	hypothetical protein
	Cc013222	Environmental stimuli response.temperature.Hsp (heat-shock-responsive protein) families.Hsp70 family.DnaK protein
	Cc013237	RNA biosynthesis.transcription factor families.GRAS transcription factor
	Cc013238	hypothetical protein
	Cc013240	RNA biosynthesis.transcription factor families.GRAS transcription factor
	Cc013243	RNA biosynthesis.transcription factor families.GRAS transcription factor
	Cc013244	RNA biosynthesis.transcription factor families.GRAS transcription factor
	Cc013254	Protein modification.phosphorylation.TKL kinase superfamily.RLCK-VII kinase families.RLCK-VIIa kinase
	Cc013285	Coenzyme metabolism.pyridoxalphosphate synthesis.pyridoxal 5-phosphate synthase complex.synthase component
	Cc013303	Protein modification.phosphorylation.STE kinase superfamily.MAP3K-WNK kinase
	Cc013308	hypothetical protein
	Cc013328	Cell wall.cell wall proteins.hydroxyproline-rich glycoproteins.arabinogalactan proteins (AGPs).glycosylation.AGP beta-1,3-galactosyltransferase
	Cc013343	Nucleotide metabolism.pyrimidines.ribonucleotide anabolism.CTP synthetase
	Cc013353	Protein degradation.peptidase families.serine-type peptidase activities.subtilisin-type protease families.SBT1 protease
	Cc013391	hypothetical protein
	Cc013392	hypothetical protein
	Cc013394	hypothetical protein
	Cc013404	Environmental stimuli response.programmed cell death (PCD).LSD/LOL regulator protein
	Cc013424	hypothetical protein
	Cc013425	Phytohormones.strigolactone.perception and signal transduction.D14 receptor protein
	Cc013485	Cell wall.cell wall proteins.hydroxyproline-rich glycoproteins.extensins (EXTs).glycoproteins.LRR-domain extensin
	Cc013506	hypothetical protein
	Cc013544	hypothetical protein
	Cc013557	hypothetical protein
	Cc013565	Cellular respiration.pyruvate oxidation.mitochondrial pyruvate dehydrogenase complex.E2 component
	Cc013566	hypothetical protein
	Cc013585	hypothetical protein
	Cc013595	hypothetical protein
	Cc013615	Phytohormones.jasmonic acid.synthesis.acyl-CoA thioesterase
	Cc013635	Protein degradation.peptidase families.aspartic-type peptidase activities.pepsin-type protease
	Cc013648	Amino acid metabolism.biosynthesis.pyruvate family.alanine.alanine aminotransferase
	Cc013658	hypothetical protein
	Cc013668	hypothetical protein
	Cc013674	hypothetical protein
	Cc013696	hypothetical protein
	Cc013698	Protein modification.phosphorylation.TKL kinase superfamily.LRR-X kinase families.LRR-Xb kinase
	Cc013710	hypothetical protein
	Cc013749	hypothetical protein
	Cc013761	hypothetical protein
	Cc013795	RNA biosynthesis.transcription factor families.GRAS transcription factor
	Cc013797	RNA biosynthesis.transcription factor families.GRAS transcription factor
	Cc013800	RNA biosynthesis.transcription factor families.GRAS transcription factor
	Cc013807	Cell wall.cell wall proteins.expansins.alpha-type expansin
	Cc013821	Protein degradation.peptide tagging.Ubiquitin (UBQ)-anchor addition (ubiquitylation).UBQ-ligase E3 activities.U-Box E3 ligase activities.PUB-type
	Cc013834	Membrane vesicle trafficking.regulation of membrane tethering and fusion.RAB-GTPase activities.E-class RAB GTPase
	Cc013839	Solute transport.channel-mediated transport.channels.MIP family.tonoplast intrinsic protein (TIP-type)
	Cc013892	Solute transport.channel-mediated transport.channels.MIP family.plasma membrane intrinsic protein (PIP-type)
	Cc013896	RNA biosynthesis.transcription factor families.C2C2 superfamily.GATA transcription factor
	Cc013897	hypothetical protein
	Cc013898	Solute transport.channel-mediated transport.channels.VIC superfamily.cyclic nucleotide-gated cation channel (CNGC-type)
	Cc013902	hypothetical protein
	Cc013915	hypothetical protein
	Cc013918	Solute transport.carrier-mediated transport.DMT superfamily.NST-TPT group.GONST1/2/3/4 nucleotide sugar transporter
	Cc013929	hypothetical protein
	Cc013947	hypothetical protein
	Cc013951	Phytohormones.brassinosteroid.perception and signal transduction.protein phosphatase (BSU)
	Cc013959	hypothetical protein
	Cc013960	Protein modification.phosphorylation.TKL kinase superfamily.MAP3K-RAF kinase
	Cc013965	hypothetical protein
	Cc013974	Solute transport.carrier-mediated transport.APC superfamily.AAAP family.amino acid transporter (AAP-type)
	Cc014003	Protein degradation.peptidase families.serine-type peptidase activities.serine carboxypeptidase
	Cc014039	RNA biosynthesis.transcription factor families.HB (Homeobox) superfamily.WOX transcription factor
	Cc014058	Phytohormones.brassinosteroid.perception and signal transduction.receptor complex.receptor kinase inhibitor (BKI)
	Cc014059	Protein modification.dephosphorylation.serine/threonine protein phosphatase superfamily.PPM/PP2C Mn/Mg-dependent phosphatase families.clade H phosphatase
	Cc014061	hypothetical protein
	Cc014062	hypothetical protein
	Cc014083	RNA biosynthesis.transcription factor families.C2C2 superfamily.DOF transcription factor
	Cc014093	Coenzyme metabolism.lipoic acid synthesis.lipoyltransferase
	Cc014102	hypothetical protein
	Cc014103	Phytohormones.brassinosteroid.perception and signal transduction.BES/BZR-type transcription factor
	Cc014122	hypothetical protein
	Cc014123	hypothetical protein
	Cc014127	Protein modification.phosphorylation.CMGC kinase superfamily.MAPK kinase
	Cc014133	hypothetical protein
	Cc014140	RNA biosynthesis.transcription factor families.C2C2 superfamily.BBX/DBB transcription factor
	Cc014142	hypothetical protein
	Cc014184	Cell wall.pectin.homogalacturonan.modification and degradation.pectin methylesterase
	Cc014199	hypothetical protein
	Cc014207	hypothetical protein
	Cc014209	RNA biosynthesis.transcription factor families.HB (Homeobox) superfamily.HD-ZIP I/II transcription factor
	Cc014213	hypothetical protein
	Cc014241	hypothetical protein
	Cc014279	hypothetical protein
	Cc014299	Protein modification.phosphorylation.TKL kinase superfamily.CrlRLK1 kinase
	Cc014308	hypothetical protein
	Cc014332	hypothetical protein
	Cc014335	Protein modification.phosphorylation.TKL kinase superfamily.RLCK-VII kinase families.RLCK-VIIa kinase
	Cc014344	RNA biosynthesis.transcription factor families.GRAS transcription factor
	Cc014347	Phytohormones.abscisic acid.perception and signaling.signal transducer (SDIR1)
	Cc014348	Protein degradation.peptidase families.aspartic-type peptidase activities.pepsin-type protease
	Cc014359	Protein modification.phosphorylation.TKL kinase superfamily.WAK/WAKL kinase
	Cc014369	hypothetical protein
	Cc014370	hypothetical protein
	Cc014371	Environmental stimuli response.temperature.Hsp (heat-shock-responsive protein) families.sHsp (small heat-shock-responsive protein) families.class-C-I protein
	Cc014373	Environmental stimuli response.temperature.Hsp (heat-shock-responsive protein) families.sHsp (small heat-shock-responsive protein) families.class-C-I protein
	Cc014396	Phytohormones.strigolactone.perception and signal transduction.SMXL signal transducer
	Cc014442	hypothetical protein
	Cc014451	hypothetical protein
	Cc014455	RNA biosynthesis.transcription factor families.WRKY transcription factor
	Cc014457	hypothetical protein
	Cc014461	Phytohormones.auxin.conjugation and degradation.indole-3-acetic acid carboxyl methyltransferase
	Cc014469	Protein degradation.peptide tagging.Ubiquitin (UBQ)-anchor addition (ubiquitylation).UBQ-ligase E3 activities.RING-domain E3 ligase activities.RING-H2-type E3 ligase
	Cc014470	hypothetical protein
	Cc014486	hypothetical protein
	Cc014487	hypothetical protein
	Cc014488	Chromatin assembly and remodeling.histone modifications.histone lysine methylation/demethylation.PRC2 histone methylation complex.VRN/FIS/EMF core complexes.SUZ12-like component (EMF2,VRN2,FIS2)
	Cc014499	Lipid metabolism.lipid bodies-associated activities.oleosin
	Cc014513	Solute transport.carrier-mediated transport.MFS superfamily.G3P organic phosphate/glycerol-3-phosphate permease
	Cc014514	hypothetical protein
	Cc014527	hypothetical protein
	Cc014542	hypothetical protein
	Cc014545	hypothetical protein
	Cc014547	hypothetical protein
	Cc014548	hypothetical protein
	Cc014550	Protein modification.phosphorylation.CAMK kinase superfamily.PEPRK kinase
	Cc014556	hypothetical protein
	Cc014583	hypothetical protein
	Cc014586	Solute transport.primary active transport.ABC superfamily.ABC1 family.subfamily ABCB transporter
	Cc014587	Coenzyme metabolism.tetrapyrrol biosynthesis.siroheme synthesis.uroporphyrinogen III methyltransferase
	Cc014588	hypothetical protein
	Cc014629	Membrane vesicle trafficking.target membrane tethering.Exocyst complex.EXO84 component
	Cc014635	hypothetical protein
	Cc014637	hypothetical protein
	Cc014638	Protein modification.phosphorylation.STE kinase superfamily.MAPKK kinase
	Cc014640	Protein modification.phosphorylation.TKL kinase superfamily.LRR-V kinase
	Cc014646	Cell wall.pectin.homogalacturonan.modification and degradation.pectin methylesterase
	Cc014649	hypothetical protein
	Cc014650	hypothetical protein
	Cc014652	RNA biosynthesis.transcription factor families.ARID transcription factor
	Cc014665	Phytohormones.jasmonic acid.perception and signal transduction.receptor complex.JAZ-type component
	Cc014679	hypothetical protein
	Cc014686	hypothetical protein
	Cc014704	Cell wall.pectin.rhamnogalacturonan I.modification and degradation.beta-galactosidase
	Cc014724	Protein modification.ADP-ribosylation.poly(ADP-ribose) glycohydrolase (PARG)
	Cc014726	hypothetical protein
	Cc014727	hypothetical protein
	Cc014742	hypothetical protein
	Cc014744	Protein modification.phosphorylation.TKL kinase superfamily.MAP3K-RAF kinase
	Cc014760	Lipid metabolism.fatty acid synthesis.stearoyl-ACP desaturase
	Cc014761	Carbohydrate metabolism.fermentation.alcoholic fermentation.alcohol dehydrogenase
	Cc014769	hypothetical protein
	Cc014820	hypothetical protein
	Cc014844	Membrane vesicle trafficking.regulation of membrane tethering and fusion.RAB-GTPase activities.G-class RAB GTPase
	Cc014863	Protein degradation.peptide tagging.Membrane-anchored-Ubiquitin (MUB)-anchor addition.MUB ubiquitin-fold protein
	Cc014870	hypothetical protein
	Cc014872	hypothetical protein
	Cc014878	Solute transport.carrier-mediated transport.CDF superfamily.CDF family.zinc cation transporter (Zn-CDF-type)
	Cc014879	Membrane vesicle trafficking.regulation of membrane tethering and fusion.RAB-GTPase activities.A-class RAB GTPase
	Cc014912	hypothetical protein
	Cc014926	Phytohormones.ethylene.synthesis.ETO-type regulator protein
	Cc014932	hypothetical protein
	Cc014941	hypothetical protein
	Cc014942	Protein modification.acetylation.NatB-type N-terminal acetylase complex.NAA25 auxiliary component
	Cc014946	hypothetical protein
	Cc014950	hypothetical protein
	Cc014952	hypothetical protein
	Cc014955	hypothetical protein
	Cc014957	Protein modification.phosphorylation.CAMK kinase superfamily.SNF1-related SnRK3 kinase
	Cc014963	Cytoskeleton.microfilament network.actin-membrane compartment interaction.NET-type actin-membrane nexus protein families.NET4-type actin-binding protein
	Cc014988	Membrane vesicle trafficking.clathrin coated vesicle (CCV) machinery.CCV accessory factors.AUL clathrin uncoating protein
	Cc014997	hypothetical protein
	Cc015014	hypothetical protein
	Cc015022	hypothetical protein
	Cc015039	Carbohydrate metabolism.fermentation.alcoholic fermentation.alcohol dehydrogenase
	Cc015064	Protein modification.phosphorylation.AGC kinase superfamily.AGC-VII/NDR kinase
	Cc015065	Protein modification.phosphorylation.CK kinase superfamily.CKL protein kinase
	Cc015068	Multi-process regulatory mechanisms.Rop GTPase regulatory system.RIC GTPase effector
	Cc015075	hypothetical protein
	Cc015076	hypothetical protein
	Cc015084	Cytoskeleton.microfilament network.myosin microfilament-based motor protein activities.class XI myosin
	Cc015094	Cell wall.pectin.modification and degradation.pectate lyase
	Cc015095	hypothetical protein
	Cc015096	Cell wall.pectin.modification and degradation.pectate lyase
	Cc015098	hypothetical protein
	Cc015106	hypothetical protein
	Cc015110	hypothetical protein
	Cc015115	hypothetical protein
	Cc015119	hypothetical protein
	Cc015131	hypothetical protein
	Cc015142	hypothetical protein
	Cc015159	hypothetical protein
	Cc015169	hypothetical protein
	Cc015173	hypothetical protein
	Cc015177	hypothetical protein
	Cc015193	Cellular respiration.oxidative phosphorylation.alternative NAD(P)H dehydrogenase activities.type-II NAD(P)H dehydrogenase activities.NDA-type NAD(P)H dehydrogenase
	Cc015200	hypothetical protein
	Cc015201	Phytohormones.strigolactone.perception and signal transduction.SMXL signal transducer
	Cc015214	hypothetical protein
	Cc015248	hypothetical protein
	Cc015289	hypothetical protein
	Cc015290	hypothetical protein
	Cc015297	Solute transport.carrier-mediated transport.MFS superfamily.NRT1/PTR anion transporter
	Cc015332	hypothetical protein
	Cc015361	Solute transport.primary active transport.P-type ATPase superfamily.P3 family.AHA P3A-type proton-translocating ATPase
	Cc015370	Cytoskeleton.microfilament network.actin polymerisation.villin actin-crosslinking factor
	Cc015391	Protein modification.N-linked glycosylation.dolichol-phosphate-linked oligosaccharide precursor assembly.ALG6 alpha-1,3-glucosyltransferase
	Cc015393	hypothetical protein
	Cc015399	hypothetical protein
	Cc015441	Membrane vesicle trafficking.regulation of membrane tethering and fusion.RAB-GTPase activities.C-class RAB GTPase
	Cc015454	hypothetical protein
	Cc015463	Protein degradation.peptidase families.aspartic-type peptidase activities.pepsin-type protease
	Cc015552	hypothetical protein
	Cc015584	Phytohormones.strigolactone.synthesis.LBO oxidoreductase
	Cc015585	hypothetical protein
	Cc015591	Cell cycle.cytokinesis.cell-plate formation.SNARE cell-plate vesicle fusion complex.VAMP721/VAMP722 R-SNARE component
	Cc015626	Photosynthesis.photorespiration.serine hydroxymethyltransferase
	Cc015631	RNA biosynthesis.transcription factor families.HSF (heat shock) transcription factor
	Cc015652	Protein modification.O-linked glycosylation.serine/threonine O-linked glycosylation.SEC N-acetylglucosamine transferase
	Cc015676	Multi-process regulatory mechanisms.circadian clock.TOC1 evening oscillator component
	Cc015688	hypothetical protein
	Cc015693	hypothetical protein
	Cc015717	hypothetical protein
	Cc015735	Protein translocation.nucleus.nucleocytoplasmic transport.karyopherin beta transport receptors.TNPO3 transport karyopherin
	Cc015757	Cytoskeleton.microfilament network.actin polymerisation.formin actin filament elongation factor activities.group-I formin
	Cc015790	hypothetical protein
	Cc015793	Solute transport.channel-mediated transport.channels.VIC superfamily.cyclic nucleotide-gated cation channel (CNGC-type)
	Cc015799	Cell wall.cutin and suberin.cuticular lipid formation.alkane-forming pathway.CER1-CER3 alkane-forming complex.CER3 aldehyde-generating component
	Cc015831	Protein modification.phosphorylation.TKL kinase superfamily.LRR-VII kinase
	Cc015832	hypothetical protein
	Cc015845	Protein modification.phosphorylation.TKL kinase superfamily.LRR-XI kinase
	Cc015875	Protein modification.phosphorylation.TKL kinase superfamily.LRR-I kinase
	Cc015878	Protein modification.peptide maturation.endomembrane system.site-1 protease
	Cc015901	RNA biosynthesis.transcription factor families.C2H2 zinc finger transcription factor
	Cc015903	hypothetical protein
	Cc015930	Membrane vesicle trafficking.clathrin coated vesicle (CCV) machinery.CCV accessory factors.AUL clathrin uncoating protein
	Cc015932	hypothetical protein
	Cc015977	hypothetical protein
	Cc016004	hypothetical protein
	Cc016008	hypothetical protein
	Cc016017	Lipid metabolism.lipid bodies-associated activities.caleosin
	Cc016030	hypothetical protein
	Cc016078	hypothetical protein
	Cc016088	Solute transport.carrier-mediated transport.TOC superfamily.SWEET sugar efflux transporter
	Cc016126	hypothetical protein
	Cc016176	hypothetical protein
	Cc016188	Phytohormones.auxin.perception and signal transduction.TPL-type transcriptional repressor
	Cc016194	hypothetical protein
	Cc016195	Amino acid metabolism.biosynthesis.shikimate family.phenylalanine and tyrosine.chorismate mutase
	Cc016200	hypothetical protein
	Cc016203	Cell wall.pectin.homogalacturonan.modification and degradation.pectin methylesterase
	Cc016232	Lipid metabolism.lipid bodies-associated activities.LDAP protein
	Cc016239	hypothetical protein
	Cc016264	Cell wall.hemicellulose.heteromannan.synthesis.mannan synthase activities.CSLD-type mannan synthase
	Cc016265	hypothetical protein
	Cc016269	hypothetical protein
	Cc016301	Protein modification.dephosphorylation.serine/threonine protein phosphatase superfamily.PPM/PP2C Mn/Mg-dependent phosphatase families.clade C phosphatase
	Cc016302	Nutrient uptake.sulfur assimilation.sulfate assimilation.sulfite reductase
	Cc016314	hypothetical protein
	Cc016323	hypothetical protein
	Cc016347	hypothetical protein
	Cc016353	hypothetical protein
	Cc016358	hypothetical protein
	Cc016360	hypothetical protein
	Cc016366	hypothetical protein
	Cc016368	hypothetical protein
	Cc016376	Coenzyme metabolism.tetrapyrrol biosynthesis.chlorophyll metabolism.chlorophyll breakdown.magnesium dechelatase
	Cc016377	hypothetical protein
	Cc016383	hypothetical protein
	Cc016389	Phytohormones.cytokinin.synthesis.cytokinin phosphoribohydrolase
	Cc016422	Solute transport.primary active transport.V-type ATPase family.peripheral V1 subcomplex.subunit B
	Cc016427	hypothetical protein
	Cc016440	RNA biosynthesis.transcription factor families.MADS box transcription factor
	Cc016477	Cellular respiration.oxidative phosphorylation.ATP synthase complex.peripheral MF1 subcomplex.subunit delta/OSCP
	Cc016479	hypothetical protein
	Cc016495	Membrane vesicle trafficking.regulation of membrane tethering and fusion.RAB-GTPase activities.A-class RAB GTPase
	Cc016505	hypothetical protein
	Cc016508	Protein modification.phosphorylation.NAK kinase
	Cc016519	Cellular respiration.tricarboxylic acid cycle.citrate synthase
	Cc016531	hypothetical protein
	Cc016540	hypothetical protein
	Cc016554	hypothetical protein
	Cc016561	hypothetical protein
	Cc016574	hypothetical protein
	Cc016575	Cell wall.pectin.rhamnogalacturonan I.modification and degradation.beta-galactosidase
	Cc016590	hypothetical protein
	Cc016597	hypothetical protein
	Cc016600	hypothetical protein
	Cc016624	Protein degradation.peptidase families.aspartic-type peptidase activities.pepsin-type protease
	Cc016631	Amino acid metabolism.biosynthesis.serine family.cysteine.serine O-acetyltransferase
	Cc016646	hypothetical protein
	Cc016648	Protein degradation.peptide tagging.Ubiquitin (UBQ)-anchor addition (ubiquitylation).UBQ-ligase E3 activities.RING-domain E3 ligase activities.RING-H2-type E3 ligase
	Cc016657	Solute transport.carrier-mediated transport.OPT family.iron chelator transporter (YSL-type)
	Cc016660	hypothetical protein
	Cc016683	Protein degradation.peptidase families.aspartic-type peptidase activities.pepsin-type protease
	Cc016684	Nutrient uptake.nitrogen assimilation.ammonium assimilation.glutamine synthetase
	Cc016686	Environmental stimuli response.temperature.Hsp (heat-shock-responsive protein) families.sHsp (small heat-shock-responsive protein) families.class-PX protein
	Cc016695	hypothetical protein
	Cc016705	Protein modification.phosphorylation.CAMK kinase superfamily.SNF1-related SnRK3 kinase
	Cc016706	hypothetical protein
	Cc016709	Membrane vesicle trafficking.SNARE target membrane recognition and fusion complexes.R-type SNARE longin components.YKT6-type protein
	Cc016724	hypothetical protein
	Cc016785	hypothetical protein
	Cc016788	Phytohormones.brassinosteroid.perception and signal transduction.protein phosphatase (BSU)
	Cc016790	hypothetical protein
	Cc016817	hypothetical protein
	Cc016827	Solute transport.carrier-mediated transport.DMT superfamily.NST-TPT group.GONST1/2/3/4 nucleotide sugar transporter
	Cc016836	hypothetical protein
	Cc016873	hypothetical protein
	Cc016909	hypothetical protein
	Cc016926	hypothetical protein
	Cc016929	hypothetical protein
	Cc016932	hypothetical protein
	Cc016962	hypothetical protein
	Cc016994	hypothetical protein
	Cc016999	Coenzyme metabolism.tetrahydrofolate synthesis.tetrahydrofolate (THF) interconversions.10-formyl-THF synthetase
	Cc017002	Lipid metabolism.fatty acid synthesis.fatty acid desaturation and elongation.omega-3/omega-6 fatty acid desaturase
	Cc017004	Phytohormones.ethylene.perception and signal transduction.EIN3-type signal transducer
	Cc017016	hypothetical protein
	Cc017022	Solute transport.carrier-mediated transport.MC-type solute transporter
	Cc017024	Protein degradation.peptide tagging.Ubiquitin (UBQ)-anchor addition (ubiquitylation).UBQ-ligase E3 activities.RING-domain E3 ligase activities.RING-H2-type E3 ligase
	Cc017042	Protein modification.phosphorylation.CAMK kinase superfamily.CDPK kinase
	Cc017060	hypothetical protein
	Cc017064	hypothetical protein
	Cc017079	hypothetical protein
	Cc017106	Cellular respiration.tricarboxylic acid cycle.succinate dehydrogenase complex.SDH6-type component
	Cc017121	Cell cycle.interphase.G1 phase.E2F transcription factor
	Cc017183	Solute transport.carrier-mediated transport.MFS superfamily.SP family.inositol transporter (INT-type)
	Cc017185	Membrane vesicle trafficking.clathrin coated vesicle (CCV) machinery.CCV accessory factors.AUL clathrin uncoating protein
	Cc017206	Cell wall.hemicellulose.heteromannan.synthesis.mannan synthase activities.CSLD-type mannan synthase
	Cc017209	hypothetical protein
	Cc017215	hypothetical protein
	Cc017217	Protein modification.phosphorylation.CMGC kinase superfamily.DYRK kinase
	Cc017231	hypothetical protein
	Cc017234	hypothetical protein
	Cc017263	hypothetical protein
	Cc017270	Solute transport.carrier-mediated transport.DMT superfamily.NST-TPT group.NST nucleotide sugar transporter
	Cc017343	Protein biosynthesis.translation elongation.hypusination of eEF5.deoxyhypusine hydroxylase
	Cc017351	hypothetical protein
	Cc017352	hypothetical protein
	Cc017370	Membrane vesicle trafficking.regulation of membrane tethering and fusion.RAB-GTPase activities.E-class RAB GTPase
	Cc017382	RNA biosynthesis.transcription factor families.HB (Homeobox) superfamily.WOX transcription factor
	Cc017412	RNA biosynthesis.transcription factor families.GRAS transcription factor
	Cc017415	RNA biosynthesis.transcription factor families.GRAS transcription factor
	Cc017417	RNA biosynthesis.transcription factor families.GRAS transcription factor
	Cc017422	hypothetical protein
	Cc017426	Protein degradation.peptide tagging.Ubiquitin (UBQ)-anchor addition (ubiquitylation).UBQ-ligase E3 activities.RING-domain E3 ligase activities.RING-H2-type E3 ligase
	Cc017437	Membrane vesicle trafficking.regulation of membrane tethering and fusion.RAB-GTPase activities.A-class RAB GTPase
	Cc017480	hypothetical protein
	Cc017499	hypothetical protein
	Cc017507	hypothetical protein
	Cc017510	Membrane vesicle trafficking.endomembrane trafficking.protein recycling.AP-5 cargo adaptor complex.AP5B large beta subunit
	Cc017517	RNA biosynthesis.transcription factor families.HB (Homeobox) superfamily.HD-ZIP III transcription factor
	Cc017543	Solute transport.channel-mediated transport.channels.MIP family.tonoplast intrinsic protein (TIP-type)
	Cc017557	hypothetical protein
	Cc017565	hypothetical protein
	Cc017579	Solute transport.primary active transport.ABC superfamily.ABC2 family.subfamily ABCG transporter
	Cc017581	Protein modification.phosphorylation.TKL kinase superfamily.PERK kinase
	Cc017600	hypothetical protein
	Cc017615	hypothetical protein
	Cc017629	hypothetical protein
	Cc017640	Phytohormones.abscisic acid.conjugation and degradation.abscisic acid hydroxylase
	Cc017657	Cell wall.cell wall proteins.expansins.alpha-type expansin
	Cc017660	hypothetical protein
	Cc017662	hypothetical protein
	Cc017674	RNA biosynthesis.transcription factor families.C2H2 zinc finger transcription factor
	Cc017679	hypothetical protein
	Cc017681	Phytohormones.cytokinin.synthesis.cytokinin phosphoribohydrolase
	Cc017692	Lipid metabolism.glycerolipid synthesis.cardiolipin.cardiolipin deacylase
	Cc017698	Solute transport.primary active transport.V-type ATPase family.membrane V0 subcomplex.subunit a
	Cc017704	Cell wall.pectin.rhamnogalacturonan I.modification and degradation.beta-galactosidase
	Cc017711	RNA biosynthesis.transcription factor families.bZIP superfamily.bZIP transcription factor
	Cc017717	Cell wall.hemicellulose.heteromannan.modification and degradation.endo-beta-1,4-mannanase
	Cc017728	Nucleotide metabolism.purines.catabolism.5-nucleotidase
	Cc017730	hypothetical protein
	Cc017731	hypothetical protein
	Cc017736	hypothetical protein
	Cc017740	RNA biosynthesis.transcription factor families.C2H2 zinc finger transcription factor
	Cc017743	Protein degradation.peptidase families.cysteine-type peptidase activities.PPPDE-type peptidase
	Cc017744	hypothetical protein
	Cc017749	Solute transport.channel-mediated transport.channels.MCU calcium uniporter complex.MCU channel component
	Cc017750	Lipid metabolism.glycerolipid synthesis.phosphatidic acid.1-acylglycerol-3-phosphate O-acyltransferase
	Cc017752	Protein degradation.peptide tagging.Ubiquitin (UBQ)-anchor addition (ubiquitylation).UBQ-ligase E3 activities.RING-domain E3 ligase activities.RING-HCa-type E3 ligase
	Cc017789	hypothetical protein
	Cc017820	Protein degradation.peptide tagging.Ubiquitin (UBQ)-anchor addition (ubiquitylation).Lys-63-linked polyubiquitination.Ubc13-Uev1 conjugating E2 complex.Uev1 component
	Cc017852	Carbohydrate metabolism.sucrose metabolism.synthesis.sucrose-phosphate phosphatase
	Cc017859	hypothetical protein
	Cc017861	hypothetical protein
	Cc017865	hypothetical protein
	Cc017868	hypothetical protein
	Cc017874	Cytoskeleton.microtubular network.Kinesin microtubule-based motor protein activities.Kinesin-7 motor protein
	Cc017887	Protein modification.dephosphorylation.serine/threonine protein phosphatase superfamily.PPM/PP2C Mn/Mg-dependent phosphatase families.clade D phosphatase
	Cc017904	hypothetical protein
	Cc017932	hypothetical protein
	Cc017933	hypothetical protein
	Cc017935	RNA biosynthesis.transcription factor families.bZIP superfamily.bZIP transcription factor
	Cc017945	Membrane vesicle trafficking.SNARE target membrane recognition and fusion complexes.Qa-type SNARE components.SYP1-group protein
	Cc017952	hypothetical protein
	Cc017967	hypothetical protein
	Cc017978	hypothetical protein
	Cc018023	hypothetical protein
	Cc018024	hypothetical protein
	Cc018040	Solute transport.carrier-mediated transport.APC superfamily.NCS-2 family.unknown metabolite transporter (NAT-type)
	Cc018042	hypothetical protein
	Cc018045	Solute transport.carrier-mediated transport.MOP superfamily.MATE family.metabolite transporter (DTX-type)
	Cc018053	hypothetical protein
	Cc018092	hypothetical protein
	Cc018094	hypothetical protein
	Cc018105	hypothetical protein
	Cc018124	hypothetical protein
	Cc018145	hypothetical protein
	Cc018151	RNA biosynthesis.transcription factor families.SBP transcription factor
	Cc018157	hypothetical protein
	Cc018171	Protein modification.phosphorylation.TKL kinase superfamily.Extensin kinase
	Cc018188	Cell wall.hemicellulose.xylan.synthesis.galacturonosyltransferase
	Cc018194	Cytoskeleton.microtubular network.Kinesin microtubule-based motor protein activities.Kinesin-14 motor protein
	Cc018218	Solute transport.primary active transport.ABC superfamily.ABC1 family.subfamily ABCC transporter
	Cc018229	hypothetical protein
	Cc018231	RNA biosynthesis.transcription factor families.C3H zinc finger transcription factor
	Cc018250	hypothetical protein
	Cc018269	Cytoskeleton.microfilament network.actin-membrane compartment interaction.NET-type actin-membrane nexus protein families.NET1-type actin-binding protein
	Cc018282	Protein degradation.peptide tagging.Ubiquitin (UBQ)-anchor addition (ubiquitylation).UBQ-ligase E3 activities.Cullin-based ubiquitylation complexes.SKP1-CUL1-FBX (SCF) E3 ligase complexes.F-BOX substrate adaptor components.FBX component
	Cc018287	Chromatin assembly and remodeling.histone modifications.histone ubiquitination.PRC1 histone mono-ubiquitination complex.modification writer protein components.BMI1-type modification writer component
	Cc018305	hypothetical protein
	Cc018308	hypothetical protein
	Cc018312	Protein modification.phosphorylation.CK kinase superfamily.CKL protein kinase
	Cc018315	Multi-process regulatory mechanisms.Rop GTPase regulatory system.RIC GTPase effector
	Cc018316	hypothetical protein
	Cc018327	Protein modification.phosphorylation.TKL kinase superfamily.LRR-X kinase families.LRR-Xb kinase
	Cc018345	hypothetical protein
	Cc018376	hypothetical protein
	Cc018401	hypothetical protein
	Cc018418	hypothetical protein
	Cc018419	hypothetical protein
	Cc018420	Cell wall.cell wall proteins.hydroxyproline-rich glycoproteins.arabinogalactan proteins (AGPs).glycosylation.AGP beta-1,3-galactosyltransferase
	Cc018475	Cell wall.pectin.rhamnogalacturonan II.synthesis.2-keto-3-deoxymanno-octulosonic acid (KDO) synthesis.D-arabinose-5-phosphate isomerase
	Cc018487	hypothetical protein
	Cc018516	hypothetical protein
	Cc018517	hypothetical protein
	Cc018521	Membrane vesicle trafficking.regulation of membrane tethering and fusion.RAB-GTPase activities.F-class RAB GTPase
	Cc018522	hypothetical protein
	Cc018530	Environmental stimuli response.programmed cell death (PCD).LSD/LOL regulator protein
	Cc018539	Cytoskeleton.microtubular network.alpha-beta-Tubulin heterodimer.beta-Tubulin component
	Cc018549	hypothetical protein
	Cc018551	Protein degradation.peptidase families.aspartic-type peptidase activities.pepsin-type protease
	Cc018589	hypothetical protein
	Cc018602	hypothetical protein
	Cc018603	hypothetical protein
	Cc018605	Membrane vesicle trafficking.regulation of membrane tethering and fusion.RAB-GTPase activities.A-class RAB GTPase
	Cc018606	hypothetical protein
	Cc018625	Membrane vesicle trafficking.endomembrane trafficking.post-Golgi trafficking.SCD complex.SCD2 protein
	Cc018626	Protein modification.dephosphorylation.tyrosine protein phosphatase (PTP) superfamily.dual-specificity phosphatase families.MAP-kinase phosphatase
	Cc018641	hypothetical protein
	Cc018650	hypothetical protein
	Cc018655	hypothetical protein
	Cc018662	Cell wall.cell wall proteins.hydroxyproline-rich glycoproteins.arabinogalactan proteins (AGPs).glycoproteins.fasciclin-type arabinogalactan protein
	Cc018670	hypothetical protein
	Cc018684	Cell wall.lignin.monolignol synthesis.cinnamoyl-CoA reductase (CCR)
	Cc018687	hypothetical protein
	Cc018688	RNA biosynthesis.transcription factor families.C2H2 zinc finger transcription factor
	Cc018692	hypothetical protein
	Cc018702	hypothetical protein
	Cc018707	Phytohormones.auxin.perception and signal transduction.TPL-type transcriptional repressor
	Cc018720	hypothetical protein
	Cc018746	hypothetical protein
	Cc018750	hypothetical protein
	Cc018757	hypothetical protein
	Cc018765	Cell wall.lignin.monolignol synthesis.caffeoyl shikimate esterase (CSE)
	Cc018774	hypothetical protein
	Cc018776	Amino acid metabolism.degradation.aromatic amino acid.aromatic-amino-acid aminotransferase
	Cc018835	hypothetical protein
	Cc018837	hypothetical protein
	Cc018871	Polyamine metabolism.putrescine.synthesis.plastidial/nuclear pathway.agmatine iminohydrolase
	Cc018873	hypothetical protein
	Cc018875	Protein modification.phosphorylation.NAK kinase
	Cc018900	Cell wall.cellulose.synthesis.cellulose microfibrils and hemicellulose interaction.COB-type protein
	Cc018919	hypothetical protein
	Cc018920	hypothetical protein
	Cc018938	hypothetical protein
	Cc018943	Protein modification.phosphorylation.TKL kinase superfamily.MAP3K-RAF kinase
	Cc018951	hypothetical protein
	Cc018983	hypothetical protein
	Cc018984	hypothetical protein
	Cc018987	RNA biosynthesis.transcription factor families.MYB superfamily.MYB transcription factor
	Cc018992	Nucleotide metabolism.pyrimidines.salvage pathway.bifunctional uridine kinase and uracil phosphoribosyltransferase
	Cc019007	hypothetical protein
	Cc019029	hypothetical protein
	Cc019030	hypothetical protein
	Cc019031	Cytoskeleton.microfilament network.actin polymerisation.fimbrin actin-crosslinking factor
	Cc019037	hypothetical protein
	Cc019038	hypothetical protein
	Cc019040	Protein degradation.peptide tagging.Small-Ubiquitin-like-Modifier (SUMO)-anchor modification (sumoylation).SUMO ubiquitin-fold protein
	Cc019041	hypothetical protein
	Cc019052	Protein modification.phosphorylation.CAMK kinase superfamily.CDPK kinase
	Cc019055	hypothetical protein
	Cc019069	Cell wall.cellulose.synthesis.cellulose microfibrils and hemicellulose interaction.COB-type protein
	Cc019078	RNA biosynthesis.transcription factor families.GRAS transcription factor
	Cc019089	hypothetical protein
	Cc019090	hypothetical protein
	Cc019091	Solute transport.channel-mediated transport.channels.VIC superfamily.cyclic nucleotide-gated cation channel (CNGC-type)
	Cc019103	Protein modification.phosphorylation.TKL kinase superfamily.CrlRLK1 kinase
	Cc019112	hypothetical protein
	Cc019118	Cellular respiration.tricarboxylic acid cycle.succinate dehydrogenase complex.SDH2-type iron-sulphur component
	Cc019132	hypothetical protein
	Cc019141	RNA biosynthesis.transcription factor families.AS2/LOB transcription factor
	Cc019147	Protein modification.phosphorylation.TKL kinase superfamily.DUF26 kinase
	Cc019175	hypothetical protein
	Cc019179	Solute transport.carrier-mediated transport.MFS superfamily.NRT1/PTR anion transporter
	Cc019180	hypothetical protein
	Cc019197	Protein degradation.peptide tagging.Ubiquitin (UBQ)-anchor addition (ubiquitylation).UBQ-ligase E3 activities.Cullin-based ubiquitylation complexes.CUL3-BTB E3 ligase complexes.CUL3 scaffold component
	Cc019201	hypothetical protein
	Cc019210	Solute transport.carrier-mediated transport.IT superfamily.phosphate transporter (PHO-type)
	Cc019243	Protein modification.phosphorylation.TKL kinase superfamily.LRR-XV kinase
	Cc019255	hypothetical protein
	Cc019299	hypothetical protein
	Cc019301	hypothetical protein
	Cc019303	hypothetical protein
	Cc019324	Protein biosynthesis.aminoacyl-tRNA synthetase activities.valine-tRNA ligase
	Cc019331	hypothetical protein
	Cc019334	RNA biosynthesis.transcription factor families.TCP transcription factor
	Cc019357	hypothetical protein
	Cc019366	Redox homeostasis.hydrogen peroxide removal.ascorbate-glutathione cycle.ascorbate peroxidase (APX)
	Cc019371	hypothetical protein
	Cc019385	Membrane vesicle trafficking.Coat protein I (COPI) coatomer machinery.ARF-GTPase-activating (ARF-GAP) activities.class III ARF-GAP protein
	Cc019394	hypothetical protein
	Cc019399	Protein degradation.peptidase families.cysteine-type peptidase activities.ubiquitin-specific protease
	Cc019422	hypothetical protein
	Cc019423	hypothetical protein
	Cc019442	hypothetical protein
	Cc019448	hypothetical protein
	Cc019468	Solute transport.carrier-mediated transport.APC superfamily.APC family.amino acid transporter (LAT-type)
	Cc019474	hypothetical protein
	Cc019480	Coenzyme metabolism.tetrahydrofolate synthesis.tetrahydrofolate (THF) interconversions.10-formyl-THF synthetase
	Cc019482	Lipid metabolism.fatty acid synthesis.fatty acid desaturation and elongation.omega-3/omega-6 fatty acid desaturase
	Cc019485	Phytohormones.ethylene.perception and signal transduction.EIN3-type signal transducer
	Cc019495	hypothetical protein
	Cc019500	Solute transport.carrier-mediated transport.MC-type solute transporter
	Cc019502	Protein degradation.peptide tagging.Ubiquitin (UBQ)-anchor addition (ubiquitylation).UBQ-ligase E3 activities.RING-domain E3 ligase activities.RING-H2-type E3 ligase
	Cc019506	Lipid metabolism.lipid degradation.phospholipase activities.phospholipase D activities.PLD-alpha-type phospholipase D
	Cc019564	Membrane vesicle trafficking.clathrin coated vesicle (CCV) machinery.TPLATE AP-2 co-adaptor complex.CAP1/ECA4 component
	Cc019577	Phytohormones.abscisic acid.perception and signaling.signal transducer (AIP2)
	Cc019584	hypothetical protein
	Cc019585	Cell wall.cell wall proteins.hydroxyproline-rich glycoproteins.arabinogalactan proteins (AGPs).glycoproteins.xylogen-type arabinogalactan protein
	Cc019588	hypothetical protein
	Cc019592	hypothetical protein
	Cc019599	RNA biosynthesis.transcription factor families.NF-Y transcription factor complex.NF-YC component
	Cc019615	Membrane vesicle trafficking.endomembrane trafficking.protein recycling.AP-5 cargo adaptor complex.AP5M medium mu subunit
	Cc019668	hypothetical protein
	Cc019677	Cell wall.pectin.modification and degradation.pectin acetylesterase
	Cc019680	hypothetical protein
	Cc019686	hypothetical protein
	Cc019691	hypothetical protein
	Cc019701	Amino acid metabolism.biosynthesis.aspartate family.aspartate-derived amino acids.methionine.S-methylmethionine cycle.methionine S-methyltransferase
	Cc019711	hypothetical protein
	Cc019715	hypothetical protein
	Cc019724	hypothetical protein
	Cc019727	Cell wall.pectin.modification and degradation.pectate lyase
	Cc019739	hypothetical protein
	Cc019754	hypothetical protein
	Cc019756	hypothetical protein
	Cc019763	hypothetical protein
	Cc019773	hypothetical protein
	Cc019787	hypothetical protein
	Cc019795	hypothetical protein
	Cc019799	hypothetical protein
	Cc019804	Phytohormones.jasmonic acid.synthesis.allene oxidase cyclase (AOC)
	Cc019820	Solute transport.carrier-mediated transport.MC-type solute transporter
	Cc019833	hypothetical protein
	Cc019836	hypothetical protein
	Cc019842	Phytohormones.abscisic acid.perception and signaling.PYR/PYL-receptor.cytoplasm-localized receptor complex.PYL/RCAR-type regulatory component
	Cc019846	Coenzyme metabolism.tetrapyrrol biosynthesis.heme synthesis and modification.ferrochelatase
	Cc019849	hypothetical protein
	Cc019851	Solute transport.carrier-mediated transport.MFS superfamily.NRT1/PTR anion transporter
	Cc019855	hypothetical protein
	Cc019856	hypothetical protein
	Cc019857	hypothetical protein
	Cc019892	hypothetical protein
	Cc019905	Cellular respiration.oxidative phosphorylation.cytochrome c reductase complex.Rieske iron-sulphur component
	Cc019957	hypothetical protein
	Cc019983	Membrane vesicle trafficking.SNARE target membrane recognition and fusion complexes.Qc-type SNARE components.SFT12 group protein
	Cc020005	Membrane vesicle trafficking.SNARE target membrane recognition and fusion complexes.Qb-type SNARE components.NPSN group protein
	Cc020015	hypothetical protein
	Cc020018	Photosynthesis.photorespiration.glycine cleavage system.L-protein dihydrolipoyl dehydrogenase component
	Cc020020	Cell wall.pectin.homogalacturonan.modification and degradation.pectin methylesterase inhibitor
	Cc020034	Protein degradation.peptidase families.serine-type peptidase activities.serine carboxypeptidase
	Cc020037	hypothetical protein
	Cc020050	RNA biosynthesis.transcription factor families.WRKY transcription factor
	Cc020052	RNA biosynthesis.transcription factor families.bHLH transcription factor
	Cc020057	hypothetical protein
	Cc020067	Protein degradation.ER-associated protein degradation (ERAD) machinery.Ubc6 ubiquitin-conjugating component
	Cc020082	hypothetical protein
	Cc020129	hypothetical protein
	Cc020140	RNA biosynthesis.transcription factor families.MYB superfamily.G2-like GARP transcription factor
	Cc020156	hypothetical protein
	Cc020161	Solute transport.carrier-mediated transport.APC superfamily.APC family.cationic amino acid transporter (CAT-type)
	Cc020165	hypothetical protein
	Cc020175	hypothetical protein
	Cc020176	hypothetical protein
	Cc020213	hypothetical protein
	Cc020229	hypothetical protein
	Cc020230	hypothetical protein
	Cc020232	hypothetical protein
	Cc020235	hypothetical protein
	Cc020244	hypothetical protein
	Cc020253	Carbohydrate metabolism.starch metabolism.degradation.hydrolysis and phosphorolysis.amylase activities.alpha amylase
	Cc020260	RNA biosynthesis.transcription factor families.HB (Homeobox) superfamily.HD-ZIP I/II transcription factor
	Cc020265	Redox homeostasis.glutathione S-transferase activities.class tau
	Cc020269	Protein modification.O-linked glycosylation.hydroxyproline O-linked glycosylation.GALT-type hydroxyproline-O-galactosyltransferase
	Cc020271	Lipid metabolism.lipid transport.phospholipid transverse translocation.ALA-ALIS flippase complex.ALA active component
	Cc020278	Cellular respiration.pyruvate oxidation.mitochondrial pyruvate dehydrogenase complex.E1 component subcomplex.alpha subunit
	Cc020282	RNA biosynthesis.transcription factor families.C2H2 zinc finger transcription factor
	Cc020285	Protein degradation.peptidase families.metallopeptidase activities.aminopeptidase activities.M20 IAA-amino acid hydrolase
	Cc020303	hypothetical protein
	Cc020306	hypothetical protein
	Cc020309	hypothetical protein
	Cc020314	hypothetical protein
	Cc020315	hypothetical protein
	Cc020320	hypothetical protein
	Cc020324	hypothetical protein
	Cc020349	hypothetical protein
	Cc020353	hypothetical protein
	Cc020363	hypothetical protein
	Cc020373	hypothetical protein
	Cc020396	hypothetical protein
	Cc020397	hypothetical protein
	Cc020398	hypothetical protein
	Cc020400	hypothetical protein
	Cc020401	Lipid metabolism.glycerolipid synthesis.phosphatidic acid.phosphatidic acid phosphatase
	Cc020408	Lipid metabolism.sphingolipid metabolism.sphingoid long-chain base kinase
	Cc020414	Protein degradation.peptidase families.aspartic-type peptidase activities.pepsin-type protease
	Cc020415	Protein modification.O-linked glycosylation.hydroxyproline O-linked glycosylation.HPAT hydroxyproline-O-arabinosyltransferase
	Cc020416	hypothetical protein
	Cc020427	hypothetical protein
	Cc020440	Phytohormones.cytokinin.perception and signal transduction.A-type ARR response negative regulator
	Cc020443	hypothetical protein
	Cc020446	hypothetical protein
	Cc020457	hypothetical protein
	Cc020480	RNA biosynthesis.transcription factor families.MADS box transcription factor
	Cc020488	hypothetical protein
	Cc020497	hypothetical protein
	Cc020510	Protein modification.phosphorylation.CMGC kinase superfamily.cyclin-dependent kinase families.CDK9 kinase
	Cc020512	hypothetical protein
	Cc020518	Protein modification.phosphorylation.STE kinase superfamily.MAP3K-WNK kinase
	Cc020569	RNA biosynthesis.transcription factor families.bZIP superfamily.bZIP transcription factor
	Cc020580	hypothetical protein
	Cc020594	hypothetical protein
	Cc020596	RNA biosynthesis.transcription factor families.MYB superfamily.MYB transcription factor
	Cc020616	Redox homeostasis.hydrogen peroxide removal.thioredoxin families.ACHT atypical thioredoxin
	Cc020621	hypothetical protein
	Cc020645	hypothetical protein
	Cc020649	hypothetical protein
	Cc020654	Phytohormones.auxin.transport.PILS-type auxin efflux transporter
	Cc020667	Lipid metabolism.lipid transport.phospholipid transverse translocation.ALA-ALIS flippase complex.ALA active component
	Cc020677	hypothetical protein
	Cc020704	RNA biosynthesis.transcription factor families.WRKY transcription factor
	Cc020728	Phytohormones.jasmonic acid.synthesis.13-lipoxygenase
	Cc020737	hypothetical protein
	Cc020746	Protein modification.phosphorylation.STE kinase superfamily.MAP3K-MEKK kinase
	Cc020752	hypothetical protein
	Cc020771	hypothetical protein
	Cc020772	hypothetical protein
	Cc020788	hypothetical protein
	Cc020797	RNA biosynthesis.transcription factor families.ULT transcription factor
	Cc020814	Solute transport.carrier-mediated transport.MFS superfamily.SP family.polyol/monosaccharide transporter (PLT-type)
	Cc020826	Protein modification.phosphorylation.CMGC kinase superfamily.cyclin-dependent kinase families.CDK9 kinase
	Cc020835	Chromatin assembly and remodeling.histone modifications.histone ubiquitination.PRC1 histone mono-ubiquitination complex.modification writer protein components.RING1-type modification writer component
	Cc020872	RNA biosynthesis.transcription factor families.HSF (heat shock) transcription factor
	Cc020892	Protein modification.phosphorylation.TKL kinase superfamily.RLCK-V kinase
	Cc020914	Phytohormones.abscisic acid.synthesis.neoxanthin cleavage protein
	Cc020915	hypothetical protein
	Cc020928	hypothetical protein
	Cc020947	hypothetical protein
	Cc020948	hypothetical protein
	Cc020954	hypothetical protein
	Cc020956	Protein translocation.nucleus.nucleocytoplasmic transport.karyopherin beta transport receptors.XPO7 export karyopherin
	Cc020959	Nucleotide metabolism.pyrimidines.ribonucleotide anabolism.UMP synthase
	Cc020960	hypothetical protein
	Cc020981	hypothetical protein
	Cc020987	hypothetical protein
	Cc021004	hypothetical protein
	Cc021058	hypothetical protein
	Cc021059	Protein modification.N-linked glycosylation.dolichol-phosphate-linked oligosaccharide precursor assembly.ALG13-ALG14 UDP-N-acetylglucosamine transferase complex.ALG13 catalytic component
	Cc021080	hypothetical protein
	Cc021111	hypothetical protein
	Cc021112	hypothetical protein
	Cc021128	Protein modification.N-linked glycosylation.complex N-glycan maturation.GnT-I-type N-acetylglucosamine transferase
	Cc021137	hypothetical protein
	Cc021143	Protein modification.N-linked glycosylation.complex N-glycan maturation.GnT-II-type N-acetylglucosaminyltransferase
	Cc021144	hypothetical protein
	Cc021158	hypothetical protein
	Cc021162	hypothetical protein
	Cc021169	hypothetical protein
	Cc021170	hypothetical protein
	Cc021176	Secondary metabolism.terpenoids.mevalonate pathway.farnesyl diphosphate synthase
	Cc021178	Solute transport.channel-mediated transport.channels.OSCA calcium-permeable channel
	Cc021181	hypothetical protein
	Cc021183	hypothetical protein
	Cc021184	RNA biosynthesis.transcription factor families.WRKY transcription factor
	Cc021186	Solute transport.channel-mediated transport.channels.SLAC anion channel
	Cc021196	hypothetical protein
	Cc021212	hypothetical protein
	Cc021218	hypothetical protein
	Cc021222	hypothetical protein
	Cc021232	hypothetical protein
	Cc021253	hypothetical protein
	Cc021268	Phytohormones.cytokinin.synthesis.cytokinin phosphoribohydrolase
	Cc021312	Phytohormones.cytokinin.conjugation and degradation.cytokinin dehydrogenase
	Cc021318	Lipid metabolism.glycerolipid synthesis.triacylglycerols.diacylglycerol O-acyltransferase
	Cc021359	hypothetical protein
	Cc021361	RNA biosynthesis.RNA polymerase II-dependent transcription.SAGA transcription co-activator complex.ADA3 component
	Cc021365	hypothetical protein
	Cc021374	hypothetical protein
	Cc021376	hypothetical protein
	Cc021396	hypothetical protein
	Cc021405	hypothetical protein
	Cc021418	Solute transport.primary active transport.ABC superfamily.ABC2 family.subfamily ABCG transporter
	Cc021440	hypothetical protein
	Cc021458	hypothetical protein
	Cc021465	Solute transport.primary active transport.P-type ATPase superfamily.P3 family.AHA P3A-type proton-translocating ATPase
	Cc021476	Protein degradation.peptide tagging.Ubiquitin (UBQ)-anchor addition (ubiquitylation).UBQ-ligase E3 activities.RING-domain E3 ligase activities.RING-H2-type E3 ligase
	Cc021478	Solute transport.carrier-mediated transport.MFS superfamily.G3P organic phosphate/glycerol-3-phosphate permease
	Cc021515	hypothetical protein
	Cc021516	hypothetical protein
	Cc021551	Protein modification.phosphorylation.TKL kinase superfamily.LRR-XV kinase
	Cc021556	Lipid metabolism.fatty acid synthesis.citrate shuttle.cytosolic NADP-dependent malic enzyme
	Cc021560	Solute transport.carrier-mediated transport.MFS superfamily.SP family.monosaccharide transporter (STP-type)
	Cc021566	Multi-process regulatory mechanisms.Rop GTPase regulatory system.Rop small GTPase
	Cc021567	Cell cycle.regulation.cyclin-dependent kinase complex.CDKF catalytic component
	Cc021568	Solute transport.carrier-mediated transport.MFS superfamily.SP family.hexose transporter (SGB/GlcT-type)
	Cc021570	Nutrient uptake.nitrogen assimilation.aspartate aminotransferase
	Cc021572	hypothetical protein
	Cc021576	hypothetical protein
	Cc021590	hypothetical protein
	Cc021591	hypothetical protein
	Cc021593	Chromatin assembly and remodeling.histone modifications.histone lysine methylation/demethylation.PRC2 histone methylation complex.associated protein factors.PRC2-VRN-interacting PHD protein (VIN3,VRN5)
	Cc021607	Solute transport.channel-mediated transport.channels.VIC superfamily.voltage-gated potassium cation channel (AKT/SKOR/GORK-type)
	Cc021664	Protein modification.phosphorylation.TKL kinase superfamily.LRR-XI kinase
	Cc021665	hypothetical protein
	Cc021667	RNA biosynthesis.transcription factor families.FAR1 transcription factor
	Cc021689	RNA processing.RNA modification.thiolation.CTU1-URM1 pathway.CTU1-CTU2 tRNA thiouridylase complex.CTU1 component
	Cc021694	hypothetical protein
	Cc021699	hypothetical protein
	Cc021713	hypothetical protein
	Cc021721	RNA biosynthesis.transcription factor families.C3H zinc finger transcription factor
	Cc021723	Chromatin assembly and remodeling.histones.H3-type histone
	Cc021728	hypothetical protein
	Cc021733	RNA biosynthesis.transcription factor families.MADS box transcription factor
	Cc021771	hypothetical protein
	Cc021799	hypothetical protein
	Cc021803	hypothetical protein
	Cc021804	hypothetical protein
	Cc021806	hypothetical protein
	Cc021807	hypothetical protein
	Cc021809	hypothetical protein
	Cc021818	hypothetical protein
	Cc021819	hypothetical protein
	Cc021825	hypothetical protein
	Cc021827	hypothetical protein
	Cc021839	hypothetical protein
	Cc021849	hypothetical protein
	Cc021861	hypothetical protein
	Cc021868	Solute transport.channel-mediated transport.channels.CorA family.MRS/MGT metal cation transporter
	Cc021896	hypothetical protein
	Cc021898	Solute transport.primary active transport.V-type ATPase family.peripheral V1 subcomplex.subunit A
	Cc021912	hypothetical protein
	Cc021926	hypothetical protein
	Cc021927	hypothetical protein
	Cc021932	hypothetical protein
	Cc021938	hypothetical protein
	Cc021944	Cell wall.pectin.modification and degradation.pectate lyase
	Cc021954	hypothetical protein
	Cc021976	hypothetical protein
	Cc021992	hypothetical protein
	Cc022018	Cell wall.cellulose.synthesis.cellulose synthase complex (CSC).CSC components.CesA-type catalytic component
	Cc022029	hypothetical protein
	Cc022047	hypothetical protein
	Cc022048	hypothetical protein
	Cc022063	Membrane vesicle trafficking.endomembrane trafficking.protein recycling.ubiquitylated cargo adaptors.TOM associated protein
	Cc022090	hypothetical protein
	Cc022096	Membrane vesicle trafficking.endomembrane trafficking.protein recycling.ubiquitylated cargo adaptors.TOM associated protein
	Cc022100	Protein degradation.ER-associated protein degradation (ERAD) machinery.HRD1 ubiquitin ligase component
	Cc022126	hypothetical protein
	Cc022149	hypothetical protein
	Cc022151	Cytoskeleton.microfilament network.actin polymerisation.SCAR/WAVE ARP2/3-activating complex.ABIL component
	Cc022162	hypothetical protein
	Cc022185	hypothetical protein
	Cc022186	Cytoskeleton.microtubular network.Kinesin microtubule-based motor protein activities.Kinesin-14 motor protein
	Cc022199	hypothetical protein
	Cc022200	hypothetical protein
	Cc022201	hypothetical protein
	Cc022215	hypothetical protein
	Cc022273	Cytoskeleton.microfilament network.actin polymerisation.cofilin-like actin depolymerizing factor
	Cc022281	hypothetical protein
	Cc022282	hypothetical protein
	Cc022304	hypothetical protein
	Cc022306	Protein modification.N-linked glycosylation.dolichol-phosphate biosynthesis.dolichol kinase
	Cc022317	hypothetical protein
	Cc022339	hypothetical protein
	Cc022357	hypothetical protein
	Cc022368	Solute transport.carrier-mediated transport.APC superfamily.APC family.cationic amino acid transporter (CAT-type)
	Cc022369	RNA biosynthesis.transcription factor families.MYB superfamily.MYB-related transcription factor
	Cc022370	RNA processing.organelle machineries.RNA editing.mitochondrial RNA editing.MEF9 RNA editing factor
	Cc022387	hypothetical protein
	Cc022388	hypothetical protein
	Cc022391	RNA processing.organelle machineries.RNA editing.ORRM-type RNA editing factor
	Cc022392	Protein degradation.peptidase families.serine-type peptidase activities.serine carboxypeptidase
	Cc022394	Nutrient uptake.copper uptake.reduction-based uptake.CCH copper chaperone
	Cc022405	hypothetical protein
	Cc022412	Photosynthesis.photorespiration.serine hydroxymethyltransferase
	Cc022415	Cell wall.cell wall proteins.hydroxyproline-rich glycoproteins.extensins (EXTs).glycoproteins.LRR-domain extensin
	Cc022587	hypothetical protein
	Cc022588	hypothetical protein
	Cc022602	Protein modification.phosphorylation.TKL kinase superfamily.LRR-XI kinase
	Cc022609	RNA biosynthesis.transcription factor families.AP2/ERF superfamily.AP2-type transcription factor
	Cc022621	hypothetical protein
	Cc022627	Protein modification.hydroxylation.prolyl hydroxylase
	Cc022655	hypothetical protein
	Cc022661	hypothetical protein
	Cc022679	hypothetical protein
	Cc022680	hypothetical protein
	Cc022688	hypothetical protein
	Cc022691	hypothetical protein
	Cc022695	hypothetical protein
	Cc022712	hypothetical protein
	Cc022772	hypothetical protein
	Cc022800	hypothetical protein
	Cc022845	Solute transport.carrier-mediated transport.CDF superfamily.CaCA family.cation antiporter (CAX-type)
	Cc022857	hypothetical protein
	Cc022867	hypothetical protein
	Cc022886	hypothetical protein
	Cc022894	hypothetical protein
	Cc022895	Nutrient uptake.nitrogen assimilation.aspartate aminotransferase
	Cc022904	Membrane vesicle trafficking.target membrane tethering.DSL1 (Depends-on-SLY1) complex.MIP1 component
	Cc022906	hypothetical protein
	Cc022913	hypothetical protein
	Cc022932	hypothetical protein
	Cc022943	hypothetical protein
	Cc022959	Chromatin assembly and remodeling.DNA methylation.canonical RNA-directed DNA methylation pathway.AGO siRNA-integrating factor
	Cc022963	hypothetical protein
	Cc022965	hypothetical protein
	Cc022997	hypothetical protein
	Cc023009	hypothetical protein
	Cc023011	Polyamine metabolism.spermidine/spermine.synthesis.S-adenosyl methionine decarboxylase
	Cc023016	Carbohydrate metabolism.oxidative pentose phosphate pathway.oxidative phase.6-phosphogluconate dehydrogenase
	Cc023037	hypothetical protein
	Cc023039	Carbohydrate metabolism.starch metabolism.degradation.phosphorylation/dephosphorylation.phosphoglucan, water dikinase
	Cc023052	Carbohydrate metabolism.starch metabolism.degradation.phosphorylation/dephosphorylation.phosphoglucan, water dikinase
	Cc023054	hypothetical protein
	Cc023061	Protein modification.O-linked glycosylation.serine/threonine O-linked glycosylation.SEC N-acetylglucosamine transferase
	Cc023077	hypothetical protein
	Cc023080	hypothetical protein
	Cc023111	hypothetical protein
	Cc023124	Solute transport.carrier-mediated transport.MC-type solute transporter
	Cc023127	Phytohormones.strigolactone.synthesis.LBO oxidoreductase
	Cc023130	RNA biosynthesis.transcription factor families.C3H zinc finger transcription factor
	Cc023211	hypothetical protein
	Cc023228	Protein modification.dephosphorylation.serine/threonine protein phosphatase superfamily.PPM/PP2C Mn/Mg-dependent phosphatase families.clade D phosphatase
	Cc023230	Protein modification.dephosphorylation.serine/threonine protein phosphatase superfamily.PPM/PP2C Mn/Mg-dependent phosphatase families.clade D phosphatase
	Cc023242	Protein degradation.peptidase families.serine-type peptidase activities.serine carboxypeptidase
	Cc023269	hypothetical protein
	Cc023284	hypothetical protein
[truncated: 26,960 more rows]

## Sheet: シート2
表1
annotation	number	number(-hypthetical protein)
Amino acid metabolism	30	30
Carbohydrate metabolism	31	31
Cell cycle	34	34
Cell wall	100	100
Cellular respiration	35	35
Chromatin assembly and remodeling	24	24
Coenzyme metabolism	20	20
Cytoskeleton	52	52
DNA damage response	1	1
Environmental stimuli response	26	26
hypothetical protein	2006	0
Lipid metabolism	86	86
Membrane vesicle trafficking	96	96
Multi-process regulatory mechanisms	7	7
Nucleotide metabolism	11	11
Nutrient uptake	13	13
Photosynthesis	7	7
Phytohormones	85	85
Polyamine metabolism	7	7
Protein biosynthesis	18	18
Protein degradation	131	131
Protein modification	218	218
Protein translocation	17	17
Redox homeostasis	26	26
RNA biosynthesis	246	246
RNA processing	24	24
Secondary metabolism	17	17
Solute transport	177	177
	3545	1539
